# Supplementary material for: Multi-tiered approach to detect autoimmune cross-reactivity of therapeutic T cell receptors
Source: Sci Adv. 2023 Jul 26;9(30):eadg9845. doi: 10.1126/sciadv.adg9845 (PMC10371023; doi:10.1126/sciadv.adg9845)
Supplement: Supplementary file 2 — Data files S1 to S5 [file sciadv.adg9845_data_files_s1_to_s5.zip]

Archive with 5 entries (5 files):
- adg9845_Data_file_S1.xlsx
- adg9845_Data_file_S2.xlsx
- adg9845_Data_file_S3.xlsx
- adg9845_Data_file_S4.xlsx
- adg9845_Data_file_S5.xlsx
