# Supplementary material for: Multi-tiered approach to detect autoimmune cross-reactivity of therapeutic T cell receptors
Source: Sci Adv. 2023 Jul 26;9(30):eadg9845. doi: 10.1126/sciadv.adg9845 (PMC10371023; doi:10.1126/sciadv.adg9845)
Supplement: Supplementary file 2 — Data files S1 to S5 [file sciadv.adg9845_data_files_s1_to_s5.zip › adg9845_Data_file_S1.xlsx]

## Sheet: S1_Description
Supplementary Data File S1: Comparison of different in silico search rules
Datasheet name	Description
CD20	Comparison of different in silico searches for CD20 TCR J1A2.
MAGEA3_A0101	Comparison of different in silico searches for HLA-A*01:01-restricted anti-MAGE-A3 TCR.
EBV LMP2	Comparison of different in silico searches for EBV LMP2 TCR.
MAGEA3_A0201	Comparison of different in silico searches for HLA-A*02:01-restricted anti-MAGE-A3 TCR.

## Sheet: CD20
Intended target antigen	CD20
Intended eptiope sequence	SLFLGILSV
HLA restriction	A*02:01
cross-reactive protein	TTMP (C3orf52)
cross-reactive epitope sequence	SIFLGVITV
In silico search rule	# of unique peptides	Was the cross-reactive peptide included in the in silico search output?	# of peptides with HLA-A*02:01 IC50 ≤1,000 nM	# of peptides with HLA-A*02:01 IC50 ≤10,000 nM
Alanine scanning and motif-guided	28	No	7	14
Physicochemical grouping	28	Yes	26	28
BLOSUM62 - 0 and above	452	Yes	287	421
BLOSUM62 - 1 and above	5	Yes	5	5
PAM30 - 0 and above	1	No	1	1
PAM30 - 1 and above	1	No	1	1
CPL-scan-data-guided	950	Yes	420	748

## Sheet: MAGEA3_A0101
Intended target antigen	MAGE-A3
Intended eptiope sequence	EVDPIGHLY
HLA restriction	A*01:01
cross-reactive protein	TITIN
cross-reactive epitope sequence	ESDPIVAQY
In silico search rule	# of unique peptides	Was the cross-reactive peptide included in the in silico search output?	# of peptides with HLA-A*01:01 IC50 ≤1,000 nM	# of peptides with HLA-A*01:01 IC50 ≤10,000 nM
Alanine scanning and motif-guided	5	Yes	4	5
Physicochemical grouping	2	No	2	2
BLOSUM62 - 0 and above	8	No	2	5
BLOSUM62 - 1 and above	2	No	2	2
PAM30 - 0 and above	1	No	1	1
PAM30 - 1 and above	1	No	1	1

## Sheet: EBV LMP2
Intended target antigen	LMP2
Intended eptiope sequence	CLGGLLTMV
HLA restriction	A*02:01
cross-reactive protein	TMEM161A (T161A)
cross-reactive epitope sequence	ALGGLLTPL
In silico search rule	# of unique peptides	Was the cross-reactive peptide included in the in silico search output?	# of peptides with HLA-A*02:01 IC50 ≤1,000 nM	# of peptides with HLA-A*02:01 IC50 ≤10,000 nM
Alanine scanning and motif-guided	365	Yes	46	100
Physicochemical grouping	5	No	4	5
BLOSUM62 - 0 and above	99	No	80	97
BLOSUM62 - 1 and above	0	N/A	N/A	N/A
PAM30 - 0 and above	0	N/A	N/A	N/A
PAM30 - 1 and above	0	N/A	N/A	N/A

## Sheet: MAGEA3_A0201
Intended target antigen	MAGE-A3
Intended eptiope sequence	KVAELVHFL
HLA restriction	A*02:01
cross-reactive protein #1	MAGE-A12 (MAGAC)
cross-reactive epitope sequence #1	KMAELVHFL
cross-reactive protein #2	EPS8L2 (ES8L2)
cross-reactive epitope sequence #2	SAAELVHFL
In silico search rule	# of unique peptides	Was the cross-reactive peptide included in the in silico search output? MAGE-A12	Was the cross-reactive peptide included in the in silico search output? EPS8L2	# of peptides with HLA-A*02:01 IC50 ≤1,000 nM	# of peptides with HLA-A*02:01 IC50 ≤10,000 nM
Alanine scanning and motif-guided	N/A (alanine scan data not available)	N/A	N/A	N/A	N/A
Physicochemical grouping	7	Yes	No	7	7
BLOSUM62 - 0 and above	370	Yes	Yes	162	308
BLOSUM62 - 1 and above	5	Yes	No	5	5
PAM30 - 0 and above	4	No	No	4	4
PAM30 - 1 and above	3	No	No	3	3
