# Supplementary material for: Multi-tiered approach to detect autoimmune cross-reactivity of therapeutic T cell receptors
Source: Sci Adv. 2023 Jul 26;9(30):eadg9845. doi: 10.1126/sciadv.adg9845 (PMC10371023; doi:10.1126/sciadv.adg9845)
Supplement: Supplementary file 2 — Data files S1 to S5 [file sciadv.adg9845_data_files_s1_to_s5.zip › adg9845_Data_file_S2.xlsx]

## Sheet: S2_Description
Supplementary Data File S2: In silico search outputs; peptide lists and predicted peptide-MHC IC50 value
Datasheet name	Description
CD20	In silico search outputs for CD20 TCR J1A2 (except for combinatorial peptide library-guided in silico search)
CD20, CPL	Combinatorial peptide library (CPL)-data-guided in silico search output.
MAGEA3_A0101	In silico search outputs for HLA-A*01:01-restricted anti-MAGE-A3 TCR.
EBV LMP2	In silico search outputs for EBV LMP2 TCR.
MAGEA3_A0201	In silico search outputs for HLA-A*02:01-restricted anti-MAGE-A3 TCR.

## Sheet: CD20
Intended target antigen	Intended eptiope amino acid sequence	HLA restriction
CD20	SLFLGILSV	A*02:01
cross-reactive protein	Cross-reactive epitope sequence	HLA restriction
TTMP (C3orf52)	SIFLGVITV	A*02:01
Alanine scanning / contact motif-guided
Search rule	Alanine scanning / contact motif-guided
Input sequence	X-X-F-L-G-I-L-X-X
	UniProtKB accession	Protein	Peptide amino acid sequence	IC50 (nM), A*02:01	Intended target epitope	cross-reactive epitope
1	Q8N4T4	ARG39	TYFLGILKA	11741.3
2	Q99788	CML1	VCFLGILGN	35865.7
3	P59901	LIRA4	LLFLGILLF	2559.6
4	Q8NHS3	MFSD8	SAFLGILNI	1063
5	Q3V5L5	MGT5B	EKFLGILNK	38583.1
6	P35749, Q7Z406	MYH11, MYH14	ASFLGILDI	2808.9
7	Q9Y639	NPTN	WPFLGILAE	32598
8	O95754	SEM4F	GFFLGILAA	3220.7
9	Q92540	SMG7	MSFLGILCK	21649.8
10	Q9UBH6	XPR1	AGFLGILWC	21012.8
11	Q8TBC5	ZSC18	EQFLGILPD	22086.8
12	Q8N4T4-2	ARG39	QYFLGILKA	15929.4
13	P11836	CD20	SLFLGILSV	7.7	X
14	Q4LDR2	CTXN3	FIFLGILIV	51.5
15	P10767	FGF6	LVFLGILVG	16076.8
16	Q15751	HERC1	FKFLGILMG	28653
17	P01579	IFNG	TLFLGILKN	13720.1
18	Q8NC56	LEMD2	LVFLGILWV	141
19	Q6PI73	LIRA6	LVFLGILLF	9596.7
20	Q96AM1	MRGRF	DIFLGILLF	17310.9
21	Q9H3V2	MS4A5	VLFLGILIT	459.3
22	Q8NGX6	O10R2	YFFLGILST	1802.7
23	Q8NGI3	O56B1	YIFLGILCM	574.5
24	Q8NGI1	O56B2	YYFLGILAM	4327.8
25	Q96A54	PAQR1	FLFLGILTM	25.8
26	Q01118	SCN7A	SLFLGILAM	87.9
27	O75204	TM127	FCFLGILCS	19161.9
28	Q6ZNA1	ZN836	LVFLGILPK	10364.9
Physicochemical grouping (motif-unguided)
Search rule	Physicochemical grouping (motif-unguided)
Input sequence	[AGST]-[VILM]-[FWY]-[VILM]-[AGST]-[VILM]-[VILM]-[AGST]-[VILM]
	UniProtKB accession	Protein	Peptide amino acid sequence	IC50 (nM), A*02:01	Intended target epitope	cross-reactive epitope
1	O43861	ATP9B	ALFLALVAL	58.6
2	Q8IZ96	CKLF1	AVFLSVVAI	373.1
3	Q12805	FBLN3	ALFLTMLTL	122.4
4	Q14956	GPNMB	AIFVTVISL	505.3
5	Q9UI40	NCKX2	GLFMGLVAI	28.8
6	Q15008	PSMD6	TVYVSMIAL	1123.9
7	Q8IY50	S35F3	ALFLSILGV	9.2
8	Q8WUU8	TM174	GIFLGLVGI	48.5
9	Q5BVD1	TTMP	SIFLGVITV	32.6		X
10	Q6ZN44	UNC5A	ALYVGLIAV	9.7
11	Q9P2D8	UNC79	GLYVTLVTL	172.7
12	Q9NYG2	ZDHC3	TMYIALISL	114
13	P11836	CD20	SLFLGILSV	7.7	X
14	Q8WXD9	CSKI1	AVWLSMIGL	279.6
15	Q96F81	DISP1	SMFITLMTM	183.4
16	Q6NXP0	EFC12	SLFLSLLGL	21.8
17	Q99678	GPR20	GLWLALMAV	14.5
18	Q8TDG4	HELQ	TLFLSLIGL	31.4
19	A6NI61	MYMK	SMWVSLMAL	13.9
20	Q14442	PIGH	AIFITLLGL	219.7
21	P29034	S10A2	AVFLALITV	60.5
22	Q9BS91	S35A5	TLFLSIVAL	76.3
23	Q01118	SCN7A	SLFLGILAM	87.9
24	A0A1B0GWG4	SRTM2	GLFLSLLAI	40.7
25	Q9H7V2	SYNG1	ALFLAVLSI	56.4
26	A6NDV4	TMM8B	SVWVTVIAM	1737.7
27	O14788	TNF11	SMFVALLGL	18.5
28	O15533-3	TPSN	SLYLSLVTL	90.8
BLOSUM62 score ≥0 (motif-unguided)
Search rule	BLOSUM62 score ≥0
Input sequence	[ADEGKNQST]-[FILMV]-[FILMWY]-[FILMV]-[AGNS]-[FILMV]-[FILMV]-[ADEGKNQST]-[AILMTV]
	UniProtKB accession	Protein	Peptide amino acid sequence	IC50 (nM), A*02:01	Intended target epitope	cross-reactive epitope
1	P30542	AA1R	EVLIALVSV	1592.7
2	Q8WWZ7	ABCA5	SLLMAVIAT	277.6
3	O95081	AGFG2	KIWLGLFDA	155.9
4	Q8WXG9	AGRV1	SLLVNLLSA	63.5
5	Q5JQC9	AKAP4	DMMVSLMKT	4142
6	Q8N6S4	AN13C	ELLLNVLEV	168.3
7	P27216	ANX13	KILVSLLQA	949.3
8	P07355, A6NMY6	ANXA2, AXA2L	TVILGLLKT	8078.1
9	O94823-2	AT10B	DILLALLEA	4890.9
10	O43861	ATP9B	ALFLALVAL	58.6
11	P48751	B3A3	GVLFSLLGA	448.6
12	P02730	B3AT	GILFALLGA	223.6
13	Q9NZS9	BFAR	AMLLSVLEL	31.5
14	Q9H694	BICC1	EMIMSVLDT	8026.8
15	O00327	BMAL1	AVIMSLLEA	418
16	Q6UX41	BTNL8	GLFFGIVGL	12.2
17	O43683	BUB1	GFIMNMFQA	4598.8
18	O95971	BY55	AILLAIVDI	763.9
19	Q4G0S4	C27C1	ELMFSMFKT	511.7
20	P54289	CA2D1	QLILGVMGV	17.8
21	Q9NY47	CA2D2	QLILGVMGI	52.9
22	Q8IZS8	CA2D3	GILLGVVGT	3006.7
23	O00555, Q15878	CAC1A, CAC1E	NILFAVLTV	77.3
24	Q00975	CAC1B	NILFAILTV	55.5
25	O60840	CAC1F	NFFFAMLTV	1451.1
26	O43497	CAC1G	DFIFAFFAV	6375.6
27	O95180	CAC1H	AFIFAFFAV	847.1
28	Q86Y37	CACL1	KFLMNVITI	3725.1
29	P55289	CAD12	NILINVLDV	1071.5
30	Q9H251	CAD23	TVFVNLLDL	1870.4
31	Q5VU97	CAHD1	NLLLGIVGV	13.8
32	P35520	CBS	GVILGMVTL	1063.3
33	Q8IYW2	CFA46	TFYINMLKA	10467.6
34	Q8IZ96	CKLF1	AVFLSVVAI	373.1
35	Q8IZR5	CKLF4	AVIFGFLAT	2137.9
36	A5D8T8, Q6UXF7, Q8NCF0	CL18A, CL18B, CL18C	AVLLALLGT	2917.7
37	O75122	CLAP2	SVLISLFEL	104.6
38	P51793, P51795	CLCN4, CLCN5	ALLFAFLAV	13.9
39	P51797	CLCN6	SLLVSLVTT	218.4
40	P56856	CLD18	GLLVSIFAL	14.3
41	Q8N6F1	CLD19	AVLLGFVAM	2924.9
42	Q9UMD9	COHA1	GLLFGLIAL	23.5
43	Q6UW02	CP20A	TFLLALVGA	4598.3
44	P50416	CPT1A	KIWMGMVKI	136.8
45	Q8IWA5	CTL2	ALILAIVQI	106.3
46	Q8NCS7	CTL5	SLIIALIQM	615.2
47	P57773	CXA9	SLFLNILEI	24.7
48	Q53TN4	CYBR1	ALLVGFLSV	16.8
49	Q96F07	CYFP2	NVLISVLQA	6091.9
50	Q6NUT2	D19L2	KVIFGILTV	21.4
51	Q6ZPD9	D19L3	TILFGFLAL	403.5
52	Q9Y4B6	DCAF1	KVLLSLLSI	145
53	Q15392	DHC24	NIMINLMDI	595.5
54	Q9H6R0	DHX33	DVLFGVVKA	16064.1
55	Q9P2K9	DISP3	SVFLSFFGI	31.4
56	Q9NRD9, Q9NRD8	DUOX1, DUOX2	DVLVAVINI	11950.5
57	Q0VDD8	DYH14	NIIVNLLTI	476.8
58	Q96JB1	DYH8	EMIVNLVSV	121.3
59	P17813	EGLN	ELLMSLIQT	2716
60	Q8WYP5	ELYS	SVYLGLFDI	69.2
61	Q902F9, O42043, O71037, P61565, P61566, P61570, Q69384, P61567, Q902F8, Q9UKH3, P63135	EN113, ENK18, ENK19, ENK21, ENK24, ENK25, ENK6, ENK7, ENK8, ENK9, POK7	AVIMGLIAV	28.9
62	Q16206	ENOX2	ALLVGIIST	329.4
63	Q5MY95	ENTP8	QVFLALLGA	661.2
64	Q96CN4, O60447	EVI5L, EVI5	EVLFNVMKA	11990
65	Q8N9Y4	F181A	KMLLNFVNL	63.4
66	Q9BXW9	FACD2	SILINLIKV	126.4
67	Q15485	FCN2	TLLLSFLGM	428.8
68	Q5CZC0	FSIP2	DIIINILET	20656.9
69	Q96RT7	GCP6	NVLIGVVSA	3546
70	Q92990	GLMN	ELLLGLLEL	320.8
71	O75311	GLRA3	ALLLSLVAT	209.2
72	P51654	GPC3	NVLLGLFST	1504.4
73	Q969Y2	GTPB3	DLILAMLDA	5914.7
74	Q99871	HAUS7	QLILAFLQV	80.8
75	Q9Y5N1	HRH3	AVIVSIFGL	147.7
76	Q9H3N8	HRH4	AILLGVFAV	13.3
77	Q5VWK5	IL23R	AVMLSILSL	184.9
78	O75578	ITA10	GILFGMVGA	350.1
79	P26012	ITB8	TFLIGLLKV	5384.8
80	Q8TDN1	KCNG4	GVIVSFLAA	1232.8
81	Q96T55, Q96T54	KCNKG, KCNKH	GFYFAFITL	7318.4
82	Q92952, Q9H2S1, Q9UGI6	KCNN1, KCNN2, KCNN3	ALIFGMFGI	6.5
83	P51787	KCNQ1	TLYIGFLGL	61.9
84	Q9H1H9	KI13A	EMWISILEL	141.3
85	O95235	KI20A	SIWISFFEI	29.9
86	Q96Q89	KI20B	SVWVSFFEI	30.3
87	Q9BXB1	LGR4	KLFIGLISV	7.2
88	O75473	LGR5	KLLIGVIAA	107.1
89	P09960	LKHA4	EIFLGFLKA	3361.7
90	Q8WVP7	LMBR1	NLLFAIVTT	244.2
91	P48449	LSS	KFWLAVLNV	1285.2
92	Q4ZIN3	MBRL	TVILALVGM	2861
93	P08183, P21439	MDR1, MDR3	GIYFSMVSV	37.5
94	Q96T76	MMS19	EMLLGFLKL	1221.2
95	P33527	MRP1	GLFISFLSI	69.4
96	Q96EF0	MTMR8	EVYISLLKL	8958.1
97	Q02505	MUC3A	SIFVSMMSA	232
98	P32418, Q9UPR5	NAC1,NAC2	EILLSVIEV	897
99	P57103	NAC3	EILLSLIEV	352
100	P59045	NAL11	NMLFSIFSM	31.5
101	P59045	NAL11	TFIFGLLNA	4019.3
102	Q9UBB6	NCDN	ALLVGLLAA	100.3
103	Q9UI40	NCKX2	GLFMGLVAI	28.8
104	Q14494	NF2L1	TILLSLIGV	33.2
105	Q6KC79	NIPBL	AFLISLLNL	6865
106	Q4KMZ8	NKAI1	AVILGIFGT	933
107	P26715	NKG2A	KLIVGILGI	20.7
108	Q9C000	NLRP1	QILFSVLKV	377.8
109	Q7RTR0	NLRP9	ELFIGLFET	196.6
110	O00476	NPT4	GIYINVLDI	1995.1
111	Q8NGI0, Q8NH56	O52N2, O52N5	ALLIGVFDI	38
112	Q15646	OASL	EVYVSLIKA	7481.8
113	Q5T2S8	ODAD2	EVLINLLET	15607.3
114	Q5T2S8	ODAD2	EVLVNVVGA	11003.3
115	Q9H1Y3	OPN3	DLLVSLFGV	64.7
116	Q8NGG4, Q8N146	OR8H1, OR8H3	TLMVSLITI	24.8
117	Q9BZA7	PC11X	NLLLNFVTI	157.7
118	Q9BZA8	PC11Y	NLLLNVVTI	213
119	Q9Y5H7	PCDA5	QLLINVLDA	2090.9
120	Q13258	PD2R	AFFMSFFGL	1491.5
121	Q9HCR9	PDE11	QLMFAMLTT	165.9
122	Q13946	PDE7A	DILLSLIAA	4843.2
123	Q9NTI5	PDS5B	DVIVSIVTA	12377.8
124	P42356	PI4KA	TLLLSLLAT	263.3
125	Q9Y446	PKP3	EVLVNIIAV	1744
126	Q01970	PLCB3	TVFLNFMAV	51.5
127	P54278	PMS2	KLLLAVLKT	748.8
128	Q08209, P48454	PP2BA, PP2BC	EMLVNVLNI	1305.8
129	P16298	PP2BB	EMLVNVLSI	815.8
130	Q8NEY8	PPHLN	NLFLAMLSV	18.6
131	Q86UA1	PRP39	KLYLNLLEM	90.8
132	Q13200	PSMD2	TVLVSFLDV	660.1
133	Q15008	PSMD6	TVYVSMIAL	1123.9
134	P23467	PTPRB	GMLVAVVAL	59.6
135	P23471	PTPRZ	KVILSLVST	2084.1
136	P30566	PUR8	NIIMAMVKA	3200.5
137	Q15276	RABE1	EMYVAVLNT	3222.4
138	Q6NTF9	RHBD2	TVIFAIFSA	256.6
139	O43182	RHG06	EVLISLLET	14865.3
140	Q86UR5	RIMS1	QLIVNVLQA	1131.2
141	Q86VV8	RTTN	TLLLNFMEV	13.2
142	Q9BVN2	RUSC1	AFILGLLNT	12307.1
143	Q15413	RYR3	EVMVNVLGT	13305.4
144	Q13621	S12A1	NMWVSLFGA	22.9
145	P55011	S12A2	NMWISLLGA	60.8
146	A0AV02	S12A8	AVLLALLGI	187.3
147	Q9BXP2	S12A9	SVLISFVAV	109.8
148	Q13183	S13A2	GFLLNIIGV	2373.1
149	Q8WWT9	S13A3	GLLMNLMGV	8.6
150	Q86YT5	S13A5	GVIMNIIGV	63
151	Q8IVM8	S22A9	TVFLSIFAV	21.9
152	Q96S37	S22AC	QMFIGVVDI	172.4
153	Q8IZD6	S22AF	AILIALVGA	559.1
154	O43511	S26A4	GLIFGLLTV	10.8
155	P58743	S26A5	AVIIALLTV	116.6
156	Q9BXS9	S26A6	SVLVGLFQV	17
157	Q8TE54	S26A7	ALLLSLLSI	32.4
158	Q96RN1	S26A8	ALLINVLKV	63.7
159	Q96RN1	S26A8	QLIMGVLGL	99.8
160	Q96RN1	S26A8	GLIISVVSA	349.3
161	Q76EJ3	S35D2	NIILSVFAI	123.9
162	Q8IY50	S35F3	ALFLSILGV	9.2
163	Q495N2	S36A3	DIMISIVGL	4423.7
164	Q8NBW4	S38A9	SLLFSLVSL	22.3
165	Q9C0K1	S39A8	ALLFNFLSA	58
166	Q15043	S39AE	ALFFNFLSA	30
167	Q5BKX6	S45A4	NVYVAMVTI	1381.5
168	Q86VL8	S47A2	SFLMGLLSV	895.9
169	P61619	S61A1	NLLVSLLGT	509.2
170	Q9GZN6	S6A16	AFLVSVINL	6959.3
171	P13866	SC5A1	QVYLSLLSL	1102.2
172	Q2M3M2	SC5A9	QVYMSVLSL	1461.9
173	Q8WWX8	SC5AB	DLYLAIVGL	1646
174	Q1EHB4	SC5AC	ALYFNLLGL	24.9
175	Q8WU76	SCFD2	DVMVNMIAL	7185.9
176	P35498, Q99250, Q9NY46, P35499, Q14524, Q9UQD0, Q15858	SCN1A, SCN2A, SCN3A, SCN4A, SCN5A, SCN8A, SCN9A	NLILAVVAM	878.2
177	O95754	SEM4F	GFFLGILAA	3220.7
178	O43556	SGCE	NLIINIMSA	234.4
179	Q9BYB0	SHAN3	SMILSVLDT	981.2
180	Q96Q15	SMG1	SIILNLLGI	85
181	Q92540	SMG7	ALFMSFLGI	22.6
182	Q9NPD5	SO1B3	NFLLGIITI	7042.5
183	G3V0H7, F5H094	SO1B7, SO1BT	NFLLGVLAL	7255.8
184	Q9UIG8	SO3A1	AMLVNLVST	281.7
185	O15042	SR140	NIFLGLVNI	140.2
186	P02808	STAT	ALMVSMIGA	31.5
187	Q13033	STRN3	DVLLSVLGL	7841.1
188	Q8NF91	SYNE1	QFLMAVFQA	7177.1
189	Q16563	SYPL1	SVIFGFLNM	2156.6
190	O00445	SYT5	QLLVGILQA	458.4
191	O43581	SYT7	SIIVNIIKA	1759.2
192	A2VDJ0	T131L	NLLLGVFQV	7.9
193	Q3YBM2	T176B	KVIVSLVSL	356.2
194	Q5JRV8, Q8WV15	T255A, T255B	GLFLGIITA	61.9
195	Q15573	TAF1A	EILINLIQA	7854.6
196	P24821	TENA	GVFLAFLAL	687.7
197	Q9BVK8	TM147	ALYVAVVNV	25.1
198	Q9HC07	TM165	TVLFAIFGI	89.4
199	Q8WVE6	TM171	GMLISVLGI	52.7
200	Q8WUU8	TM174	GIFLGLVGI	48.5
201	Q8IY95	TM192	DLILAILAL	2323.8
202	O94876	TMCC1	NILLAVMAV	95.3
203	O75069	TMCC2	NVILALMAV	65.3
204	Q6ZXV5	TMTC3	TLIVGVVTA	202.7
205	O43508	TNF12	GLLLAVVSL	71.5
206	Q15629	TRAM1	TLILSVLTV	42.6
207	Q9Y210, Q9HCX4	TRPC6, TRPC7	AFMIGMFNL	2970.5
208	Q5BVD1	TTMP	SIFLGVITV	32.6		X
209	O75643	U520	EVLLSFIQA	8499.5
210	P60604	UB2G2	KILLSVVSM	1437.1
211	P49427, Q712K3	UB2R1, UB2R2	TILLSVISL	726.2
212	Q70CQ2	UBP34	QVILNFLAA	2195.7
213	Q6ZN44	UNC5A	ALYVGLIAV	9.7
214	Q99437	VATO	GVIVAILQT	10333.8
215	Q9HBM0	VEZA	SMLFAFISL	28
216	Q8N3P4	VPS8	GLILGMLDT	2286.3
217	Q6ZS81	WDFY4	AILLGLISL	235.7
218	Q9Y4E6	WDR7	AVLMGLLEL	269.1
219	Q9Y3S1	WNK2	AVFLSLFSA	62
220	A8MT70	ZBBX	QILFNVLDV	599
221	Q9NYG2	ZDHC3	TMYIALISL	114
222	Q6XR72	ZNT10	GLLVNVVGL	67.5
223	Q8TAD4	ZNT5	GLIVNLIGI	42.2
224	Q8IWU4	ZNT8	SFLLSLFSL	1487.2
225	A8K2U0	A2ML1	QLLLGMLAL	179.3
226	P29274	AA2AR	AIIVGLFAL	61.8
227	P29275	AA2BR	AMIVGIFAL	8.2
228	Q9Y312	AAR2	TLYINLISI	102.7
229	Q6UXT9	ABH15	ALILAVLAL	108.1
230	O00400	ACATN	KLLFAIIKM	154.3
231	P08172	ACM2	DLIIGVFSM	3291.9
232	P20309	ACM3	DLIIGVISM	8535.8
233	P08912	ACM5	DLIIGIFSM	2756
234	P40145	ADCY8	SILINFLGA	703.2
235	P08588	ADRB1	GIIMGVFTL	87.7
236	Q8WXG9	AGRV1	SFLISLLEV	1074.6
237	O75969	AKAP3	DMMVSIMKT	5489.9
238	Q96F25	ALG14	ALLLGILGI	26.2
239	Q9P291	ARMX1	EILLNILTL	4243.4
240	Q7L4S7	ARMX6	QMLFSFMSL	40.7
241	O94823	AT10B	TFWISMVDA	6993.8
242	P59052	B3AS1	EVLVSLLAV	918.6
243	Q9Y6D5	BIG2	EIFLNILET	6375.7
244	P11836	CD20	GMILSIMDI	88
245	P11836	CD20	SLFLGILSV	7.7	X
246	Q9BYE9	CDHR2	GVLVGVVKA	5171
247	Q7Z4R8	CF120	TILISILKL	2246.7
248	Q6ZU64	CFA65	EILLNFIGV	739
249	Q8TCG1	CIP2A	SLILSIIGL	38.1
250	Q9UMR7-2	CLC4A	SFFIAFVKT	15052.7
251	P35523	CLCN1	KFWMSIVAT	5723.1
252	O95500	CLD14	GFLLSFLGM	11288
253	P56746	CLD15	AILLGFLGL	409.5
254	P56856	CLD18	AFLLSILGL	4508.1
255	O95832	CLD1	GILLGVIAI	365.2
256	P56880	CLD20	AIYIGFISA	265.4
257	O15551	CLD3	GLLVALVGA	86.5
258	O00501	CLD5	AVLLAFVAL	1105.3
259	P56747	CLD6	ALLVALFGL	17.9
260	P56748	CLD8	AFMMAILGM	5270.4
261	O95484	CLD9	ALLLALLGL	48.1
262	Q96JQ2	CLMN	KILMALLEV	18.8
263	O75503	CLN5	EFLLSLLQI	12081.3
264	Q8WXD9	CSKI1	AVWLSMIGL	279.6
265	A0A1B0GTL2	CT204	ALLLALLGT	243.5
266	Q969M2	CXA10	SLLLNILEI	30
267	Q9Y6H8	CXA3	SLLLNMLEI	38.8
268	P48165	CXA8	SLFLNVMEL	18.6
269	Q9BQA9	CYBC1	SLLVGILSI	28.2
270	P26196	DDX6	ELLMGIFEM	262.8
271	Q5TB30-2	DEP1A	ELFVNILGL	470.1
272	Q6Y2X3	DJC14	ALFLGFLQL	35.4
273	Q8N4W6	DJC22	GIYFGLVAL	87.5
274	Q9NZQ0	DJC27	TFYISIVDL	11221.4
275	P27487	DPP4	KVLLGLLGA	510.4
276	P01920	DQB1	TLMLAMLST	164.7
277	Q13838-2	DX39B	GFWLGLVSV	973.6
278	Q0VDD8-4	DYH14	KLLLGLLQA	84
279	Q6NXP0	EFC12	SLFLSLLGL	21.8
280	Q8TC92	ENOX1	ALLIGIIST	425.3
281	Q96HE7	ERO1A	GFLFGLLGA	4641.8
282	Q6GMR7	FAAH2	QLWIAMMSA	128.8
283	Q96BQ1	FAM3D	ALIFAIVTT	179.7
284	Q14517	FAT1	TVIVSVLDI	3867.1
285	Q9UK73	FEM1B	SIIISLVEA	378.5
286	Q9NZU0	FLRT3	KVFFNLVNL	162.5
287	Q5VW36	FOCAD	NLMVAVFKA	37
288	P47211	GALR1	SMLVSIFTL	10.7
289	Q96D09	GASP2	SIFVGLFNI	15.9
290	P57678	GEMI4	GFLVALVQV	4692.3
291	Q9UJ14	GGT7	QVLLNVLTL	2160.5
292	Q8IX06	GOR	AILLSFFSA	132.8
293	Q9UJ42	GP160	KILLNILTL	260.4
294	Q86UL3	GPAT4	SLIVNLLGI	30.3
295	Q99678	GPR20	GLWLALMAV	14.5
296	Q9Y2T6	GPR55	GLLLNLLAI	50.7
297	Q9BZJ6	GPR63	DMLLAVLNM	5476.5
298	P51841	GUC2F	TLLIALLSI	86.5
299	A0PJZ3	GXLT2	ALLLALLSL	60.8
300	P13807	GYS1	AVLFGFLTT	2208.4
301	Q8TDG4	HELQ	TLFLSLIGL	31.4
302	Q9Y5R4	HEMK1	DLYLNLVAV	505
303	Q9HCP6	HHATL	AVLFGVVNT	4531.7
304	P15515	HIS1	ALMISMISA	41.7
305	Q9H3N8	HRH4	DFFVGVISI	16129.4
306	P55010	IF5	TVIVNMVDV	833.3
307	A8MXQ7	IQAK1	TMWLALLGA	46.8
308	Q9ULD8	KCNH3	TLLMAVFAL	24.3
309	Q9UQ05	KCNH4	TLLMSVFAL	17.9
310	Q96L42	KCNH8	TLLMSMFAL	21.7
311	O00180	KCNK1	AVLLGFVTV	65.6
312	P57789	KCNKA	DFFLSLVAV	8200.3
313	B7ZC32	KIF28	QVMFSMLEI	180.8
314	P55268	LAMB2	GLLLSVLAA	163.8
315	Q6UX15-3	LAYN	TFMLGLMAA	1853.2
316	P16150	LEUK	AVLVALLAV	78.4
317	Q8TAF8	LHPL5	AFMLAILSI	2620.9
318	Q96S06	LMF1	GLYMSLVNV	16.2
319	P09848	LPH	SLLFSLFEA	7.2
320	P42704	LPPRC	DLFFAFLQT	2510.1
321	Q9NZR2	LRP1B	EFLLALLTL	12501.2
322	Q8IYB1	M21D2	DFIFSMLGM	20528.7
323	Q6ZN28	MACC1	ELIVALLKM	5688.4
324	O15480	MAGB3	GLLLNLLGV	13.5
325	Q9H213	MAGH1	SLLMSILAL	38.1
326	P33032	MC5R	TMLLGVFTV	5.4
327	O43513	MED7	SILINFLDL	1514.6
328	Q14CX5	MF13A	ALLFGMVAL	29.7
329	Q5TF39	MFS4B	TVMMSIFGV	9.1
330	Q8TF71	MOT10	GFLLGFMSI	5102.7
331	Q6ZSM3	MOT12	AFLMSILGV	1233.6
332	Q7RTY0	MOT13	AFLLSVVAI	5367.9
333	O15427	MOT4	EVLMAIVGT	13157.5
334	A6NES4	MRO2A	SIIVAVIKA	2726.2
335	Q5TGP6-2	MROH9	SILIAILDA	2387.7
336	P20585	MSH3	NIFIGIVGV	37
337	P42345	MTOR	EVLLNFLKT	19701.8
338	Q9HC84	MUC5B	GVLVSVLGT	7394.2
339	Q9Y2K3	MYH15	QFFIGILDI	7431.4
340	A7E2Y1	MYH7B	QFFIGVLDI	8068.4
341	A6NI61	MYMK	SMWVSLMAL	13.9
342	O75113	N4BP1	NILVNFFKT	4296.1
343	Q8NFP9	NBEA	AVLIGLIQV	136.9
344	O75438-2	NDUB1	AIMVNLLQI	94.6
345	O60391	NMD3B	DVLVAVLQA	19069.5
346	Q8NGX6	O10R2	KMLINLLSV	10.8
347	Q8NGX3	O10T2	GFFIALVAT	10816
348	Q8NH70	O4A16	GVILNFLKT	7436.9
349	Q8NGP9	O5AR1	AFFVGFVDA	8280.4
350	A6NDH6	O5H15	QVIVSFIKM	11335.6
351	A6NJZ3	O6C65	AFLLAVFTL	3295.1
352	A6NIJ9	O6C70	AFLLAVMTL	4899.1
353	A6NL08	O6C75	AFFLAVVTL	5918.2
354	A6NM76	O6C76	SFILALFTL	2265.5
355	O60431	OR1I1	SFLLAVMAI	3925.6
356	Q9H210	OR2D2	GILVSVVDT	12633.6
357	O43869	OR2T1	GLIFAIISI	39.7
358	Q8NG97	OR2Z1	QLLFSLVAV	11.3
359	Q8NG97	OR2Z1	EVWMALVKV	1248.5
360	Q8NGB2	OR4C5	KLLFAVFTL	8
361	Q9NZP0	OR6C3	GFYFALVTL	6094
362	Q8NG95	OR7G3	SFIVSVLDA	11334.4
363	Q8WZ84	OR8D1	AFFLGFLSA	3105
364	Q8N162	OR8H2	TLMVSLFTI	8.5
365	Q8NH50	OR8K5	SILFSVFNL	67.6
366	O00443	P3C2A	NLFLNLLSL	59.5
367	O75747	P3C2G	QLLLNLLEM	407.6
368	Q9NPG4	PCD12	SVWVSLLDA	923.1
369	Q9NPG4	PCD12	AVLLGIFGL	99.1
370	Q9NP56	PDE7B	DIMLGLLAA	2482.7
371	P42356	PI4KA	ELLMNLLEL	384.4
372	O95427	PIGN	SILLSLMST	1108.3
373	Q9NUD9	PIGV	SLFLSVFTL	15.5
374	Q8NEB9	PK3C3	NLILNLFSL	21.7
375	P42336	PK3CA	NLFINLFSM	67.3
376	Q9ULM0-2	PKHH1	KVLLSLLTI	167.6
377	Q8NAT1	PMGT2	ALLVSVLAA	155.5
378	Q01453	PMP22	SIIFSILSL	242.4
379	P49683	PRLHR	TVYVSVFTL	416.5
380	Q99935	PROL1	TFFLGLLAL	3086.2
381	A1L453	PRS38	DMYVGLVNL	1468.6
382	Q4JDL3-10	PTN20	EFMFNIMDI	12286.4
383	Q96P65	QRFPR	KMIFAIVQI	18.2
384	Q8N1G1	REXO1	AVLLSMFSA	192.8
385	Q9BY78	RNF26	GVLLSLLAL	517.3
386	Q14690	RRP5	NVWVALLNL	655.4
387	Q8N2Y8	RUSC2	AFILGLLNI	4387.2
388	P29034	S10A2	AVFLALITV	60.5
389	A6NIM6	S15A5	SMLMAVITL	42.8
390	Q9H015	S22A4	TVLIGILTL	1528.8
391	Q9Y267	S22AE	AILLSLLGL	233
392	Q9H2B4	S26A1	GVILSLLSL	597.8
393	O43511	S26A4	TLLVGIIQL	63.6
394	Q9BS91	S35A5	TLFLSIVAL	76.3
395	Q9H2H9	S38A1	GVLFSLVSI	159.6
396	A6NKF1	SAC31	GFMVNLLAL	3947.3
397	Q9NY91	SC5A4	QVYLSILSL	1416.1
398	Q9Y289	SC5A6	DLWLSVLAL	570.3
399	Q8N695	SC5A8	SLYINLVGL	58.2
400	P05060	SCG1	TLLLSLLGA	63.2
401	Q01118	SCN7A	SLFLGILAM	87.9
402	Q9Y5Y9	SCNAA	NLILAVVTM	818.2
403	Q6P3W7	SCYL2	AVLMGILGI	152.7
404	Q8WV19	SFT2A	GVFFSILGT	1481.5
405	Q6PGP7	SKI3	DLYLALLSA	632.3
406	Q9UBY0	SL9A2	GIFLGFIAA	255.1
407	Q9Y6L6	SO1B1	SLYLGILNA	36.8
408	Q9Y6L6	SO1B1	NILLGVITI	545.1
409	A0A1B0GUW6	SPEM3	NVWINVVTL	768.6
410	Q969W0	SPTSA	SMLVSIVGM	127.3
411	A0A1B0GWG4	SRTM2	GLFLSLLAI	40.7
412	Q9H7V2	SYNG1	ALFLAVLSI	56.4
413	P21579	SYT1	QLLVGIIQA	428.1
414	Q9NUJ3	T11L1	EFIIGMMGT	24071.7
415	Q86VY9	T200A	GVLISIIGI	471.2
416	A0A494BZU4	T217B	SLMVGIFSV	2.8
417	P0DP42	T225B	AVFLAFVTT	1822.4
418	Q9NYW5	TA2R4	SVILNFVGI	171.9
419	Q9NYW2	TA2R8	SLLVSLIAA	55.5
420	Q9NYW1	TA2R9	SVLVSIVNV	133.8
421	Q9Y4P3	TBL2	SVLLGLLAL	360.9
422	Q6PEX7	TEX38	SLYFGILGL	12.6
423	Q8WUY1	THEM6	GLLVALLAL	67.3
424	Q9BSN7	TM204	AVLVALVSL	753.3
425	Q9BSN7	TM204	TFLLGLVGL	5184.5
426	Q9HD45	TM9S3	AFFINFIAI	5578
427	Q9ULS5	TMCC3	NVILAFMTV	132.3
428	Q9BQJ4	TMM47	AFLVGLISI	4403.6
429	Q0P6H9	TMM62	TFIIGILQL	7952.4
430	Q6ZNR0	TMM91	AFLLGVLAV	2434.1
431	Q7Z410	TMPS9	GVLLAFLST	4311.4
432	O14788	TNF11	SMFVALLGL	18.5
433	P01375	TNFA	QVYFGIIAL	414.3
434	P29144	TPP2	GVLIAVLDT	15336.6
435	O15533-3	TPSN	SLYLSLVTL	90.8
436	Q5T6R2	TPT2L	EILFGMVSV	316
437	Q8N609	TR1L1	TLIVSVLTV	47.3
438	Q9BVS5	TR61B	NMILSMMDI	220.6
439	O15050	TRNK1	DFLVGVFTT	23116.6
440	Q96AY4	TTC28	QLLVGMVEA	281.3
441	P62253	UB2G1	TIMISVISM	1983.6
442	Q9BSL1	UBAC1	KILVSLIEV	20.3
443	Q70EK9	UBP51	EFLIAILDV	14969.1
444	Q9NYU1	UGGG2	DMFFNVIAI	1469.9
445	Q9H1C4	UN93B	GVYLGLLQM	1846.7
446	Q9HBG4	VPP4	SVILGIVQM	3440
447	A8MXK1	VSTM5	AVILAFLAA	815.6
448	Q6PP77	XKR2	QLYVSLISA	120.9
449	Q5GH70	XKR9	NFMMSVLGI	3392.4
450	Q9Y6M5	ZNT1	GLLVNVLGL	72.8
451	Q9BRI3	ZNT2	SMLISLFSL	12.7
452	A7E2V4-2	ZSWM8	GIYLAFINI	497.6
BLOSUM62 score ≥1 (motif-unguided)
Search rule	BLOSUM62 score ≥1
Input sequence	[ANST]-[ILMV]-[FWY]-[ILMV]-G-[ILMV]-[ILMV]-[ANST]-[ILMV]
	UniProtKB accession	Protein	Peptide amino acid sequence	IC50 (nM), A*02:01	Intended target epitope	cross-reactive epitope
1	O15042	SR140	NIFLGLVNI	140.2
2	Q5BVD1	TTMP	SIFLGVITV	32.6		X
3	Q6ZN44	UNC5A	ALYVGLIAV	9.7
4	P11836	CD20	SLFLGILSV	7.7	X
5	Q01118	SCN7A	SLFLGILAM	87.9
PAM30 score ≥0 (motif-unguided)
Search rule	PAM30 score ≥0
Input sequence	[ANST]-[LM]-[FY]-[LM]-G-[IV]-[LM]-[ANST]-[VI]
	UniProtKB accession	Protein	Peptide amino acid sequence	IC50 (nM), A*02:01	Intended target epitope	cross-reactive epitope
1	P11836	CD20	SLFLGILSV	7.7	X
PAM30 score ≥1 (motif-unguided)
Search rule	PAM30 score ≥1
Input sequence	S-[LM]-[FY]-[LM]-G-[VI]-[LM]-S-[VI]
	UniProtKB accession	Protein	Peptide amino acid sequence	IC50 (nM), A*02:01	Intended target epitope	cross-reactive epitope
1	P11836	CD20	SLFLGILSV	7.7	X

## Sheet: CD20, CPL
Intended target antigen	Intended eptiope amino acid sequence	HLA restriction
CD20	SLFLGILSV	A*02:01
Cross-reactive protein	Cross-reactive epitope sequence	HLA restriction
TTMP (C3orf52)	SIFLGVITV	A*02:01
Combinatorial peptide library (CPL)-scan-data-guided
Search rule	Combinatorial peptide library
Input sequence	[ACFHIKLMNQRSTVWY]-[ACDGILMNQSTV]-[AFGHW]-[ILVW]-[ACGMW]-[FILMVW]-[IKLMV]-X-[AIV]
	UniProtKB accession	Protein	Peptide amino acid sequence	IC50 (nM), A*02:01	Intended target epitope	cross-reactive epitope
1	P46098	5HT3A	SIFLMVMDI	331
2	P01011	AACT	LLALGLLAA	105.1
3	P54619	AAKG1	QSFVGMLTI	3271.1
4	Q8WWZ7	ABCA5	FGFIGLMII	3647.3
5	Q8WWZ7	ABCA5	FIGLMIILI	427.7
6	Q8WWZ4	ABCAA	VLGIAFIPI	130.7
7	Q86UQ4	ABCAD	MNFLGWIFV	1178.7
8	Q9NP58	ABCB6	ACGLWLLVV	14275.9
9	O60706	ABCC9	LVGLGLLYA	1251.8
10	Q5FVE4	ACBG2	LDGLGFLYV	15277.5
11	P12821	ACE	FLGIALLVA	188.8
12	Q15067	ACOX1	SDAVALVDA	34031.7
13	O14672	ADA10	VLGLAWVGA	783.5
14	P35348	ADA1A	IMGLCIISI	59
15	Q9H2U9	ADAM7	CIFLMILLI	3673.7
16	O95622	ADCY5	FLFICFVQI	84.8
17	O43306	ADCY6	ALFVGLMVV	15.8
18	Q6UXC1	AEGP	RGFLALVVV	6032.1
19	P51816	AFF2	RQGLCWLRI	5135.5
20	Q8IZP9	AGRG2	SLALAVIRV	39.9
21	P51648	AL3A2	LTFLGIVAA	601.7
22	Q9UHK6	AMACR	MCALGIIMA	9577
23	Q6Q4G3	AMPQ	LLALAVLAA	149.8
24	P0DUB6	AMY1A	KMAVGFMLA	72.3
25	Q8IWZ3	ANKH1	AGHVGVVEI	21205.6
26	Q5XXA6	ANO1	KDFWAVLAA	11191.8
27	Q4KMQ2	ANO6	MQGIAILAV	275.6
28	A1A5B4	ANO9	HVALCIKLI	5048.9
29	P16066	ANPRA	RMALALLDA	390
30	O15084	ANR28	CGHIGVLGA	22426
31	Q8TDY4	ASAP3	VLHLAVKVA	5122.8
32	Q8N3C0	ASCC3	QTFLGIKCA	14126.6
33	P54707	AT12A	YLHIGLMQA	36.2
34	O14983	AT2A1	CVAVWLINI	1081.9
35	O14983	AT2A1	AAAWWFLYA	208.9
36	O14983	AT2A1	TQWLMVLKI	373.8
37	P16615	AT2A2	CIAVWIINI	1153.6
38	P16615	AT2A2	AAAWWFIAA	236.1
39	Q93084	AT2A3	CVAVWVINI	1860.2
40	P98194	AT2C1	LTFLGLVGI	148.7
41	P98194	AT2C1	NDAVALKAA	39934.6
42	O75185	AT2C2	NDAVALKSA	40428.9
43	Q8TBG4	AT2L1	AVGLAVLDI	6053.5
44	Q8IUZ5	AT2L2	AVGLAVLNV	607.7
45	O95260	ATE1	IIAVGVIDI	816
46	Q8TE57	ATS16	LAALWMLLA	2383
47	Q9BXK5	B2L13	AAAVAILAV	1070.8
48	P04920	B3A2	LVFLALLMV	241.6
49	P30411	BKRB2	ICFLMLVSI	8188.2
50	O95971	BY55	CCALAILLA	15985.7
51	Q86VB7	C163A	FIAVGILGV	8.9
52	Q9NR16	C163B	QGAVGILCA	32871.8
53	O00555	CAC1A	NIFVALIII	1680.6
54	Q13936	CAC1C	NIFVGFVIV	267.3
55	O60840	CAC1F	NIFVGFVII	1235.4
56	Q9H251	CAD23	SCHVAWLLV	15847.2
57	P22223	CADH3	TTAVAVVEI	5233.2
58	O43570	CAH12	ILGICIVVV	117.9
59	P27824	CALX	NDGWGLKKA	44210.3
60	Q6F5E8	CARL2	TSALGLLDV	5188.6
61	Q8ND23	CARL3	TSALGFLDI	11617.1
62	P16152	CBR1	NAGIAFKVA	33621.4
63	P35520	CBS	TVAVAVKAA	16122
64	P30281	CCND3	LGAVCMLLA	12143
65	P16070	CD44	LLALALILA	145.3
66	P08962	CD63	ALGIAFVEV	36
67	P40198	CEAM3	LVGVALVAA	2736.3
68	Q9UHN6	CEIP2	RQAWALVGV	14.5
69	Q8TAP6	CEP76	ACAVWIMFA	8203.6
70	Q96N23	CFA54	SQFLAVLEA	341.1
71	P13569	CFTR	FCGLGFLIV	11095
72	P13569	CFTR	IGAIAVVAV	5187.1
73	Q9Y3E7-3	CHMP3	KDGIWLVQV	20277.5
74	P58418	CLRN1	ACALGVVTA	14903.3
75	O94983	CMTA2	LTWIALKFA	2741.9
76	Q9H9A5	CNO10	AQAVCFLLV	106.7
77	Q96NU0	CNT3B	SVAWAVLKV	174.8
78	Q8N815	CNTD1	LLAVGIIAA	104
79	Q96P44	COLA1	ITFLCMVLV	357
80	Q7Z4G1	COMD6	YVAVMLKVA	3395.3
81	Q9Y6N1	COX11	AVAVGMLGA	2396.4
82	Q8TCG5	CPT1C	KTWLALVRI	484.9
83	Q96BA8	CR3L1	VAALCFVLV	933.2
84	Q8IWA5	CTL2	MVWVMIIMV	185.5
85	Q8IWA5	CTL2	QTWLAFMII	2359.6
86	Q53TN4	CYBR1	HSWVGLIAV	153.5
87	Q8N690	DB119	YLFLAILLA	32.4
88	P32321	DCTD	FMAVAFLSA	17.4
89	O75398	DEAF1	VTAVAVMAA	4599.4
90	Q16760	DGKD	LQGIAVLNI	3901.9
91	P49619	DGKG	FCHIMLMGV	2730.5
92	P09417	DHPR	AAAIAVLPV	606.6
93	Q7L2E3	DHX30	SDHLAFVRA	31824
94	P78352	DLG4	QAAIALKNA	29724.8
95	O00548	DLL1	ALALAVLSA	160.5
96	Q96GE9	DMAC1	LSGLGLMGA	9088.1
97	Q1HG43	DOXA1	VAFLCWLLA	3479.5
98	Q8TD84	DSCL1	TLGVALLFI	129.9
99	Q9P225	DYH2	KLHWALKGA	378.3
100	Q9NYC9	DYH9	SAAVMVLMA	7474.8
101	Q92630	DYRK2	HQHVALKMV	9850.5
102	Q9H4G0	E41L1	ALALAIKEA	541.2
103	P48664	EAA4	AVFIGILMV	112.5
104	Q9UNE0	EDAR	IMAIAIVLI	55.7
105	Q92838	EDA	TAGVCLLKA	17314.5
106	P68104	EF1A1	TVAVGVIKA	9277.3
107	Q9HBU6	EKI1	VVAVAVVVV	927.1
108	Q9H9T3	ELP3	ASGIAVVAV	4938
109	O75354	ENTP6	YLGLGLMSA	25.6
110	O75354	ENTP6	AAGVGLIDA	20697.6
111	Q5MY95	ENTP8	QVFLALLGA	661.2
112	Q5T890	ER6L2	ANHVALLQA	30545.4
113	Q96CN4	EVI5L	RVGLALLQV	573.1
114	Q8NB25	F184A	ASHIGMLQA	17374.4
115	Q5RGS3	F74A1	AVFLWIIIA	1770.7
116	P23142	FBLN1	LGGLALLAA	19144.5
117	Q6DN72	FCRL6	LLGLMVIAA	331.4
118	P37268	FDFT	LSFVMLLAA	2279.9
119	Q9BQL6	FERM1	VGGVMLKLV	25366.2
120	Q96AC1	FERM2	IGGVMLKLV	21973.3
121	P08620	FGF4	TAAVALLPA	4196.8
122	Q96C11	FGGY	AGGLGVIGA	24558.4
123	Q5W0V3	FHI2A	IQFLCIVCA	861.6
124	Q9UGQ2-2	FLOWR	AAGVWMMMA	6172.6
125	P36888	FLT3	TIGVCLLFI	781.7
126	Q9UPI3	FLVC2	LGHLWVVFI	14579
127	Q96HJ9-2	FMC1	KLHLGFIEI	76.9
128	Q01740	FMO1	FSFLALLVA	980.1
129	Q8N3X1	FNBP4	TGGLCLLGA	21534.1
130	Q12841	FSTL1	ALALALVAV	12.3
131	Q12841	FSTL1	LVAVAWVRA	5567.6
132	Q96N19	G137A	FLALCLLWA	86.8
133	O43826	G6PT1	VSFLCLLLI	2377.8
134	Q14393	GAS6	HTALALMEI	1572.2
135	P24046	GBRR1	LLWWGWVLA	47.8
136	P52306	GDS1	LVALALIAA	854.5
137	P19440	GGT1	STFIAVVQA	4243.5
138	Q6P9H5	GIMA6	NQALAWLDV	2620.4
139	Q9Y223	GLCNE	ALGLGVVNI	175.4
140	P04921	GLPC	IAAVAIVLV	882
141	P23415	GLRA1	WMAVCLLFV	46.2
142	Q86SR1	GLT10	LQAVALVLA	1146.7
143	Q8N428	GLT16	ANAIAILTV	11011
144	P34897	GLYM	AVAVALKQA	11681.5
145	O15228	GNPAT	MDFLGMKMV	11741.2
146	Q14789	GOGB1	RSGVGWKRV	28650.2
147	Q9UNW8	GP132	TAWLALLQV	598.3
148	Q9UNW8	GP132	HSAIAVVVI	13623.3
149	Q8N6U8	GP161	TQFIAIIVI	2742.7
150	P13224	GP1BB	LLGLGLLHA	334.2
151	O43292	GPAA1	SQAVGLLLA	1376.4
152	Q6NUI2	GPAT2	SQGLGVLRV	1609.7
153	Q6NUI2	GPAT2	RAHVALLRI	14282.9
154	Q9NQ84	GPC5C	SVAIWVVWI	1256.1
155	Q5T6X5	GPC6A	LAFICFIFA	3209.5
156	Q13491	GPM6B	VLGVAWLGV	150.9
157	Q13304	GPR17	CAFLWVVVA	6237.7
158	P46095	GPR6	SLGLGLLPV	14.4
159	P46095	GPR6	RSHVALLSA	11604.9
160	Q9ULK0	GRID1	ILAIGLLLA	140.2
161	Q13003	GRIK3	QLALGVVAI	188.8
162	Q13255	GRM1	IIWLAFVPI	120
163	Q14416	GRM2	IIWLAFLPI	121.4
164	Q14833	GRM4	IVWLAFIPI	188.3
165	O00222	GRM8	IIWLAFIPI	139.4
166	Q9BYW1	GTR11	LMWIMLILV	91
167	Q96NT3	GUCD1	QGHVAIVLV	19778.1
168	Q8TDS4	HCAR2	ITFIMVVAI	1443.8
169	Q30201	HFE	ILFIGILFI	31.6
170	Q68CP4	HGNAT	LIGLAVIIV	1212.6
171	Q68CP4	HGNAT	ATALWVLIA	3850.4
172	Q96JK4	HIPL1	LLALWVLGA	99.6
173	Q969F9	HPS3	QLFIGLKAI	342.7
174	Q9Y661	HS3S4	QDFLGLKRV	28362.5
175	Q9Y663	HS3SA	QDFLGLKRI	33034.8
176	Q92819	HYAS2	VNFIGLIPV	1935.2
177	Q8N6C5	IGSF1	VVALGVVLA	2061.7
178	Q14116	IL18	INFVAMKFI	21171.9
179	Q01113	IL9R	QQGVAWVLA	11322.9
180	O95050	INMT	NNGVCFIVA	31247.4
181	Q6GPH6	IPIL1	LLFLAVMYV	11
182	O15397	IPO8	FLFLGLKQV	5.2
183	P26006	ITA3	LCALALMVA	14832.8
184	P05556	ITB1	LIGLALLLI	1071.4
185	P26010	ITB7	AVGLGLVLA	2573.5
186	P52333	JAK3	HDGLGLLRV	31070.1
187	Q9HDC5	JPH1	NIGLAILFV	215
188	Q9NZV8	KCND2	AAAIGWMPV	767.9
189	Q12809	KCNH2	SCFLCLVDV	3484.4
190	Q9Y2U2	KCNK7	AVALGLLVA	2542.5
191	P51787	KCNQ1	ALWWGVVTV	7.1
192	O43526	KCNQ2	IGFLCLILA	6245.7
193	Q53RY4	KCP3	RVGLALILV	287.4
194	Q9ULH0	KDIS	CGGLGLLFA	19956.3
195	Q9ULH0	KDIS	LSFLALLYI	938.4
196	O75164	KDM4A	SCAVAILEA	15009.8
197	Q63HM1	KFA	AQGVAVVIV	2713.7
198	P10721	KIT	KAGIMIKSV	12955.2
199	Q96E93	KLRG1	AIALGLLTA	526.2
200	O15230	LAMA5	LVGLALLGA	2455.4
201	O95461	LARG1	TIHVAIVCA	8576.9
202	Q9UHI5	LAT2	LLALALIII	318.9
203	Q9UHI5	LAT2	LLFWAFLLV	26.7
204	Q9BXB1	LGR4	KLFIGLISV	7.2
205	Q9BU23	LMF2	TGFLAVLVA	15469.4
206	Q8NI32	LPD6B	ALAIAVVQI	137.6
207	Q6P1Q0	LTMD1	CLFLGIISI	184.2
208	Q9NQ29	LUC7L	KLHLGFIQI	135.2
209	O60449	LY75	TSFVGLKAI	11430.9
210	O43708	MAAI	RIALALKGI	1736
211	Q68EN5	MACA1	HQAVGIIEA	3817.7
212	Q969L2	MAL2	QGWVMFVSV	5124.3
213	Q9NXL9	MCM9	KLAVAMVLA	121.4
214	P15529	MCP	VVGVAVICV	1997.7
215	Q86YW9	MD12L	ATFIAILIA	4101.6
216	P21439	MDR3	SMGIAFLLI	156.4
217	Q93074	MED12	ATFVAILIA	3589.6
218	O75448	MED24	VCAVAWLVA	25467.7
219	Q5SR56	MF14B	AAFIAMVGI	1644.4
220	Q6NUT3	MFS12	ANGLAVMAI	23819.7
221	Q9H3U5	MFSD1	NLGLAIISI	314.7
222	Q8NHS3	MFSD8	TSFLGWVIA	8127.8
223	Q8NHS3	MFSD8	SAFLGILNI	1063
224	Q9UBM8	MGT4C	VSFLGVLVI	4125.5
225	Q96PC5	MIA2	SDFLCLLGV	2830.5
226	Q8TDZ2	MICA1	ATAWALKVA	7254.5
227	Q9NUT2	MITOS	VLGVAVVLA	512.1
228	Q495T6	MMEL1	LVALGVLYA	885
229	O75900	MMP23	LVALCLLPA	236
230	Q8TD46	MO2R1	VGFIWLLKV	4388.2
231	Q7RTX9	MOT14	YAGLAVICA	8330
232	P53985	MOT1	SSAVGLVTI	3791.2
233	Q6UVY6	MOXD1	LQFIGVKEI	1530.1
234	O95297	MPZL1	AAALGLLTA	4079.1
235	Q7Z745	MRO2B	AGAIGLLKI	20579.4
236	Q7Z745	MRO2B	ACGIWMITV	9184.8
237	O15438	MRP3	TLAICLLYV	23.7
238	Q96J65	MRP9	MQGLGIIHA	2090
239	O43196	MSH5	VDGLALLAA	32208.2
240	Q9UJG1	MSPD1	TVFLGVVCI	1135
241	Q9H867	MT21D	TGAVGLMAA	17129.3
242	O94776	MTA2	LGGIMVKRA	38302.3
243	Q9UBK8	MTRR	TGWLALLVA	9255.6
244	Q765P7	MTSS2	LAAVAFLDA	10802.6
245	P84157	MXRA7	ATALALLLA	2022.5
246	P35580	MYH10	ASFIGILDI	3859.2
247	P35749	MYH11	ASFLGILDI	2808.9
248	Q9UKN7	MYO15	AQFLGLLSA	188.3
249	Q96H55	MYO19	TTFIGLLDV	408.6
250	Q9Y4I1	MYO5A	HSFIGVLDI	5560.7
251	B2RTY4	MYO9A	ANALAIVFA	13945.4
252	O60237	MYPT2	AAHWGVKEA	20382.9
253	P59045	NAL11	CTAIAFLMA	4524
254	Q8IVL1	NAV2	AAGLAMITA	9434
255	Q14596	NBR1	AGHVGVVSV	13099.4
256	O60721	NCKX1	LLFLMLLFV	62.9
257	Q9UI40	NCKX2	LLFIMLLFV	71.4
258	O14524	NEMP1	HIALAIIII	2312.9
259	P80188	NGAL	WLGLALLGA	314.8
260	Q12879	NMDE1	MMFVMLLIV	48
261	Q9HC29	NOD2	AQALALMLA	656.6
262	Q9H6R4	NOL6	KDGVALLKV	30994.2
263	Q9NPH5	NOX4	LTGVCMVVV	2235.6
264	Q96PH1	NOX5	MAAVCIMEV	118.9
265	O95436	NPT2B	LIGIGVITI	1092.2
266	P49279	NRAM1	LQAVGIVGA	1249.7
267	Q5SRE5	NU188	RAAIAFLHA	8833.2
268	O60404	O10H3	IMGVMLVCV	74.5
269	A4D2G3	O2A25	LSHLAVVDI	17908.4
270	Q8NGX2	O2T35	SSHIMVVSV	4975.5
271	Q8NGK6	O52I1	YCFLCVLAA	3953.2
272	Q8NGF1	O52R1	SSHICVILA	9877.8
273	Q8N138	ORML3	VLAIGLLHI	68.7
274	Q9NRP0	OSTC	LLFIGFVCV	83
275	Q6ZRI0	OTOG	SSGLMIVEA	8879
276	P41586	PACR	VLFIGIIVI	267.8
277	Q504Q3	PAN2	ASALGLILA	4850.1
278	Q96QU1	PCD15	LLALAFIII	416.8
279	Q9Y5H4	PCDG1	CVFLAFVIV	2627.3
280	Q9Y5G9	PCDG4	CVFLAFVTV	502
281	Q9Y5G6	PCDG7	CVFLAFVLV	1046.9
282	Q9Y5G5	PCDG8	CVFLAFVAV	398.4
283	Q9Y5G3	PCDGD	VVALALISV	103.9
284	Q08174	PCDH1	VVAVALLIA	4596.7
285	Q96NT5	PCFT	WLALALLIA	764.9
286	Q92824	PCSK5	TNHWAVKIA	40734
287	P29122-7	PCSK6	WMHICWVPA	192.4
288	Q96RV3	PCX1	KLHVWLLFV	13.9
289	Q86YL7	PDPN	LLAIGFIGA	139.4
290	Q9NZ53	PDXL2	IGAICIIII	15688.1
291	Q9UBM1	PEMT	LLGLGVVLV	63.5
292	Q9UBM1	PEMT	YLGWAIMHA	10.3
293	O75381	PEX14	YGALAIIMA	7576.3
294	Q13608	PEX6	ADGLALVPA	26535.2
295	P43088	PF2R	AVFIALLPI	93.8
296	Q96FM1	PGAP3	NVAIGLVNV	308.3
297	Q96GW7	PGCB	RGGVAVVPA	19973.5
298	O60331	PI51C	LLHIGIIDI	396.1
299	Q5H8A4	PIGG	ALALGLLGV	12.8
300	Q9Y2B2	PIGL	VLAWGFLWV	15.5
301	Q8NHP8	PLBL2	ALALALVLA	111.2
302	Q9NRZ7	PLCC	LTFLGFVGA	497
303	Q8IY17	PLPL6	CSHIGVLKA	20323.9
304	Q6ZV29	PLPL7	LLALALVGV	10.4
305	O43157	PLXB1	LLALGVIII	304.4
306	P40967	PMEL	LLHLAVIGA	245.7
307	Q15165	PON2	LVAVGLLGI	321.9
308	Q9BZG2	PPAT	AGAVAVLVA	23837.2
309	P10619	PPGB	FSHIAFLTI	3918.1
310	Q8NEY8	PPHLN	NLFLAMLSV	18.6
311	Q9Y570	PPME1	LLGLCMIDV	103.9
312	O95428	PPN	RNFLAVKNV	20026.6
313	Q13200	PSMD2	HQGVAVLGI	4181.6
314	P49810	PSN2	FGAVGMVCI	6854
315	Q13635	PTC1	FLFLGLLGV	4.2
316	Q13635	PTC1	HVALAFLTA	1353.3
317	Q9Y6C5	PTC2	CTFVAVMLV	970.5
318	Q9Y6C5	PTC2	LLAVCILLV	52.8
319	P08575	PTPRC	IAFLAFLII	5092.6
320	P28827	PTPRM	IIFLGVVLV	47.4
321	Q8N142	PURA1	HVGVAVKWV	12003.7
322	Q9BRX8	PXL2A	AAALALLLA	3823.2
323	Q04671	P	LGWIAILGA	6548.2
324	Q96IC2	REXO5	LSGLGLMGI	5543
325	Q15493	RGN	ITGLGVKGI	17084.9
326	Q86X27	RGPS2	VIGWMVMMA	603.8
327	P57078	RIPK4	ILHIMVKVV	1238.5
328	Q9NV58	RN19A	FCWLCMKEI	3928
329	O43567	RNF13	IVGICLILI	1452
330	Q5JTH9	RRP12	KSALGFIKV	1568.5
331	Q5VWQ0	RSBN1	TAAVGVLKA	20517.4
332	Q9NQC3	RTN4	YIALALLSV	12.7
333	Q9HBX9	RXFP1	RVFVWVVSA	268.6
334	Q9HBX9	RXFP1	TDALCWIPI	17133
335	Q8WXD0	RXFP2	SDAICWIPV	10660.2
336	P55011	S12A2	LIALGFILI	351.8
337	P55017	S12A3	AIAVAFIII	1162.8
338	Q9UP95	S12A4	VVFVGVKYV	180.3
339	Q9UHW9	S12A6	AAHLALLVA	11547.5
340	Q9BXP2	S12A9	LQALAMLLV	137.4
341	Q8WWT9	S13A3	VTGVAIVTI	6752.6
342	Q16348	S15A2	KMAVGMILA	125
343	Q9Y2C5	S17A4	NAGVALLIV	10501.7
344	Q9H228	S1PR5	LAFVGILAA	1370
345	Q9Y694	S22A7	YGGIALLAA	13300.2
346	Q96S37	S22AC	QMFIGVVDI	172.4
347	A1A5C7	S22AN	CGGLGLVLA	18652.6
348	Q3KQZ1	S2535	MSGIAVVLA	7264.7
349	Q96CQ1	S2536	SDFVGMMLA	12129.2
350	P78381	S35A2	FTGVAIVQA	2612.8
351	Q9Y2D2	S35A3	SQFVGLMAV	15.2
352	Q969S0	S35B4	ALAVGLVFA	73.4
353	Q8IXU6	S35F2	AVAVCLLGV	56.4
354	Q8IY50	S35F3	VIGIALVVA	4319.1
355	Q495N2	S36A3	LLAIGVLTV	28.2
356	Q8NBW4	S38A9	ACGLAFVFI	15837.1
357	Q9HBR0	S38AA	WVGLGVLVV	2332.5
358	Q96FL8	S47A1	TLAIAVINV	41.3
359	Q86VL8	S47A2	TLAVAFVNV	27.3
360	Q9Y6R1	S4A4	SAFLCLILV	310.4
361	Q9Y6M7	S4A7	TSFLCIVLV	1507.2
362	Q2Y0W8	S4A8	TAFLCIVLV	1195.8
363	Q9NQ40	S52A3	LLFLGVLSV	12.6
364	Q9GZN6	S6A16	MVHLCMKPI	1537
365	Q8TCU3	S7A13	CLALAMLWI	1122.5
366	A3KN83	SBNO1	LIGVGLINV	130.6
367	Q2M3M2	SC5A9	LLALGWVFV	29.8
368	A0PJK1	SC5AA	LLALAWVFV	38.1
369	Q1EHB4	SC5AC	LLGLWIILV	157.5
370	P31645	SC6A4	QLALCIMLI	91.1
371	Q9Y345	SC6A5	CLFLAWVIV	1515.5
372	P48067	SC6A9	AVAIGFLMA	2775.9
373	O14828	SCAM3	FTGIAVLGI	1141.7
374	Q969E2	SCAM4	MMAIAIMKV	12.1
375	Q6AZY7	SCAR3	YLFLALLLV	13.4
376	Q86SK9	SCD5	FSHIGWLFV	783.8
377	Q6UWF3	SCIMP	ILAVAIIVV	44.5
378	Q8WTV0	SCRB1	LGAVMIVMV	6145.6
379	Q86SQ7	SDCG8	VGGLCLKCA	35802.8
380	Q9UBV2	SE1L1	QTALGFLYA	3500.6
381	Q9NTN9	SEM4G	LGGLCLILA	16299.6
382	Q9H2E6	SEM6A	LLAIAVILA	253.5
383	Q96HI0	SENP5	HQHLCILKA	7079.6
384	Q2NKQ1	SGSM1	FIALALVEV	7.4
385	O43147	SGSM2	FIALALVEA	39.5
386	O43166	SI1L1	NAGVAVLEV	8801.9
387	P12757	SKIL	KVGIGLVAA	3023.7
388	P48764	SL9A3	VIALWILVA	1811.4
389	Q9Y2E8	SL9A8	VLAICIILV	73.4
390	Q96A28	SLAF9	AMGLWVIRV	50.7
391	Q9H156	SLIK2	LSGVWFLSV	1771.8
392	Q14683	SMC1A	VAALALLFA	3506.9
393	Q9UIG8	SO3A1	LTFLCVMCI	1619.9
394	Q99523	SORT	IVGLMLVTV	181.9
395	Q8NEM7-2	SP20H	AAAVAILAA	6419.3
396	Q9BVQ7	SPA5L	LDGVGLKTI	37443.5
397	O15042	SR140	NIFLGLVNI	140.2
398	P43307	SSRA	LAGLGLLVI	11086.8
399	Q8TDW4	ST7L	VAGLGLLYA	5844.5
400	O43752	STX6	WCAIAILFA	18490.4
401	Q8WXH0	SYNE2	MAFLAIIHA	1247.1
402	Q8WXH0	SYNE2	NDGICLLKI	34940.6
403	Q9UMS6	SYNP2	NSALAMKQA	29246.6
404	Q9UMZ2	SYNRG	ACGVCLLNV	9674.1
405	B9EJG8	T150C	AAFLALVVA	2954.8
406	Q3YBM2	T176B	FLAVCVLKV	15.6
407	P59542	T2R19	NGFIALVNV	4968.5
408	Q96DZ7	T4S19	SGGLALLGA	20330.2
409	Q53T94	TAF1B	VQAVAIIVV	577.4
410	Q9BXI6	TB10A	QAFWCLVQI	1477
411	Q8N5T2	TBC19	RTHLGLIQV	1178.5
412	Q66K14	TBC9B	QVALAVLDA	13159.8
413	O95759	TBCD8	QLGLAVLEA	1065.5
414	Q9BYX2	TBD2A	SAFWCLVAI	257.6
415	P01135	TGFA	IVALAVLII	2365.1
416	P36897	TGFR1	TDGLCFVSV	19046.2
417	Q6ZUX3	TGRM2	AAAVAVLDA	17570.8
418	Q8WZ42	TITIN	SNGVAVLII	30317.2
419	Q9BSA9	TM175	VIAIGVVQA	2779.9
420	Q96SK2	TM209	VLAWGLLNV	7.3
421	Q24JQ0	TM241	VLFVGIIYA	35.5
422	Q9NX78	TM260	NLFVGLLMA	72.5
423	Q96K49	TM87B	SIFVWFIFI	191.8
424	Q7Z403	TMC6	SLGLALLSA	201.7
425	P0DMS9	TMIG3	ITGLGIISV	554.2
426	A6NDV4-2	TMM8B	ACAWWWVTV	2897.6
427	Q8IUR5	TMTC1	TIFLAVVMA	1719.3
428	Q6ZXV5	TMTC3	FCFLGMLGV	327.2
429	Q5T4D3	TMTC4	TLGLGFLVI	744.7
430	Q9Y5U5	TNR18	LCGLALLCA	28217.1
431	Q9BX59	TPSNR	RTALGVIFA	2231.9
432	Q96RJ3	TR13C	LLGLALVLA	284.5
433	P08582	TRFM	SGALWLLLA	6284.6
434	Q9BYV2	TRI54	SDGIAMLVA	36444.2
435	Q9HCX4	TRPC7	TIFLGLLVV	96.3
436	Q5SRN2	TSBP1	LLGLAILAI	189.3
437	Q96FV3	TSN17	FMGIALLQI	32.3
438	Q5BVD1	TTMP	SIFLGVITV	32.6		X
439	Q9C0H2	TTYH3	CTAWCVIIA	4453
440	Q9C0H2	TTYH3	LVGVCLLGV	248.4
441	Q9P2J2	TUTLA	VGGVCFLGV	12230.4
442	Q9NYZ1	TV23B	CDFWAVKNV	20253.8
443	A0A075B6L6	TVB73	WAALCLLGA	3899.7
444	P04435	TVB79	WMALCLLGA	118.4
445	A0A0K0K1A3	TVBJ1	YVALCLLWA	607.8
446	Q13564	ULA1	SAHVCLINA	6858.7
447	O14795	UN13B	TVWIALKTI	2825.9
448	Q8IWX7	UN45B	AGALAMLTA	15022.8
449	Q6UXZ4	UNC5D	VVAVAVLVI	3340.8
450	Q8N2C7	UNC80	TLHWMLLEA	59.5
451	Q93008	USP9X	KGFVGLKNA	20008.6
452	Q8NHE4	VA0E2	TTFWGLVGI	58.6
453	P52735	VAV2	SQFLCLKNI	709.3
454	P32241	VIPR1	ILFICIIRI	148.5
455	P54219	VMAT1	QLGLAFLPA	374.9
456	Q13488	VPP3	VLALAMVPI	39
457	Q86VR7	VS10L	LLGLALLAV	48.5
458	Q562E7	WDR81	MQALGVLLA	423.3
459	Q562E7	WDR81	LTAVAVMPA	1398.5
460	A6XGL0	YJEN3	NGAVGLVCA	26935.2
461	Q9H0M4	ZCPW1	KLGVALMMA	206.7
462	Q9H6R6	ZDHC6	IIALGVIAI	215.1
463	Q9BQ24	ZFY21	RQAVAWLVA	5044.9
464	O14709	ZN197	LMALMLLTA	78.6
465	Q96JM2	ZN462	TVAICVVTA	2307.7
466	Q8TAD4	ZNT5	YTAIAFLGV	61
467	P28566	5HT1E	RAALMILTV	568
468	P50406	5HT6R	AAALCVVIA	6751.8
469	P20848	A1ATR	AVHVAVLTI	3428.6
470	Q9NS82	AAA1	IIGVGLLQI	726.2
471	Q9NS82	AAA1	LVFWAFLLV	81.7
472	Q9NS82	AAA1	VCGVGVIII	26872
473	Q9Y478	AAKB1	KDGVMVLSA	34636.1
474	P78363	ABCA4	RLAIMVKGA	1555.3
475	O95342	ABCBB	INGVCLLFV	11833.7
476	O14678	ABCD4	LTFLAVMLI	1063.1
477	Q9H845	ACAD9	HQAIGLKGI	7724.4
478	Q04771	ACVR1	VDGVMILPV	20471.3
479	P18825	ADA2C	IVAVWLISA	451.8
480	Q08828	ADCY1	VLFLALLVV	94.5
481	O60266	ADCY3	LMGLAMVEA	171.3
482	O95622	ADCY5	AAAVGVILI	4200.2
483	P51828	ADCY7	LIFVCILLV	232.5
484	P40145	ADCY8	YDAVGVMFA	15174.5
485	Q8TD06	AGR3	ALGLCLLLV	85.3
486	P50052	AGTR2	LDALAWMGV	13478.2
487	Q06278	AOXA	LNGLAVKDA	42991.9
488	P56377-2	AP1S2	KSFIGFKKA	14449
489	Q53RT3	APRV1	FLFLAWVAA	34.2
490	P15514	AREG	LTAVAVITV	506
491	Q7L311	ARMX2	TSGVCVKKI	34312
492	P00966	ASSY	KQGLGLKFA	9874.1
493	O43520	AT8B1	AVAVCLLPV	26.3
494	Q96BY7	ATG2B	LIAVGLKGA	4949.9
495	Q13315	ATM	QDGIMVKLV	39895.7
496	P20648	ATP4A	YLAIALIAV	6.9
497	Q8NFL0	B3GN7	CLALALLVA	839.1
498	Q96L58	B3GT6	AAFLAVLVA	4254.1
499	Q6L9W6	B4GN3	LLALAVVSV	17.1
500	Q9HBU1	BARX1	HSHLAVLKA	24310.5
501	P50895	BCAM	QAGVAVMAV	9445.6
502	A0JNW5	BLT3B	VDGLMLKFV	31052.6
503	P35070	BTC	LIAVMVVFI	283.8
504	P0DN25	C1C1L	QLAICLKYA	535.6
505	Q96EU7	C1GLC	QLAVCLKYA	466.4
506	Q96MC4	C295L	KGAVCFVPA	7234.2
507	Q86UP0-3	CAD24	MCFLCMLYA	3611.4
508	P00915	CAH1	ADGLAVIGV	22624.2
509	P07451	CAH3	RDGIAVIGI	32050.4
510	Q86XJ0	CAHM3	MNGICLLLA	16730.5
511	O75155	CAND2	IAGIGLKTV	12148.4
512	Q96LW7	CAR19	HTAWGILYV	31.6
513	A0A1B0GVN3	CB092	VSGVAILMA	16779.3
514	Q9H6E4	CC134	LQFLAFLFV	103.5
515	Q9UF02	CCG5	VCGLGLLGI	18223.7
516	Q8WXS4	CCGL	VGALAVVAA	14104.6
517	P13501	CCL5	AAALAVILI	3993.6
518	P24864-2	CCNE1	LDWLMFIAA	16370.8
519	Q6W349	CD011	IMGLCLVIV	106.1
520	P48509	CD151	LAGLAVMAV	2696.2
521	P29017	CD1C	MNWIALVVI	8479.4
522	P11836	CD20	SLFLGILSV	7.7	X
523	P11049-3	CD37	CLGVGLLEV	82.8
524	P07766	CD3E	VLGLCLLSV	40.6
525	P08962	CD63	ACAVGLIAV	3884
526	P21926	CD9	LAGIAVLAI	10522.5
527	A0A0U1RRI6	CENL3	CAAIAVMGA	5673.8
528	P10809	CH60	SDGVAVLKV	33360.9
529	Q86X52	CHSS1	FLFVGVMTA	8.7
530	O43916	CHST1	RSHVAIKTV	19294.7
531	Q8IZV2	CKLF8	FGWVMFVAV	828.8
532	Q14CN2	CLCA4	HIFIAIKSI	3646.3
533	P51788-2	CLCN2	HLGVWWVKA	1702.7
534	O75508	CLD11	TSFVGWIGV	1054.8
535	P56749	CLD12	YTGLWVKCA	10832.6
536	O95832	CLD1	LAFLGWIGA	1516.9
537	O95832	CLD1	LAGLAILVA	13638.9
538	P56880	CLD20	AGGVCFMSA	18087
539	P56748	CLD8	MSFLAFMMA	1102.1
540	Q96JQ2	CLMN	RSGLAFLAV	3120.9
541	Q96JQ2	CLMN	LAFLAVIKA	4975.8
542	P25940	CO5A3	RAGLCLLLA	5938
543	P02748	CO9	AVAICILEI	450.3
544	Q8WTW3	COG1	RCAVGLVDA	25752.8
545	Q8N118	CP4X1	CLALGLLQA	378.6
546	Q8WY07	CTR3	LTALCLVLA	1723.4
547	P0C2S0	CTXN2	FAFVGILCI	493.6
548	P0C2S0	CTXN2	CIFLGLLII	2108.6
549	Q4LDR2	CTXN3	FIFLGILIV	51.5
550	P48165	CXA8	LGHLGLKGI	29023.7
551	Q6PEY0	CXB7	WIWLAVVFV	142.7
552	P08574	CY1	LSALGMLAA	5872.7
553	Q13206	DDX10	TDGLGVLII	36321.8
554	P80365	DHI2	LAALALLAA	3586.2
555	Q08211	DHX9	SDHVALLSV	19846
556	Q5VUD6	DIK1B	CIFLAWLGV	343.4
557	Q8N4W6	DJC22	AVGLGVLLV	567.3
558	O94907	DKK1	RVFVAMVAA	527.2
559	Q96M86	DNHD1	LGALALLQA	14870
560	O94777	DPM2	VVGLGLVAV	241.6
561	P0CG22	DR4L1	ALALMIKAV	66.4
562	Q96DT5	DYH11	TAAVMVLLA	8398.2
563	Q9UFH2	DYH17	TAAVMILTA	7724.4
564	Q8N1N2	DYNAP	MTAIGVLII	2501.3
565	Q03001-3	DYST	MVALAFLEA	398.4
566	Q96DC8	ECHD3	MAAVAVLRA	6795.3
567	P20800	EDN2	SVALALLVA	1809.9
568	P58107	EPIPL	RVALALLEA	1094.3
569	Q8IYI6	EXOC8	LDGLAVVNV	24691.9
570	Q9NPD3	EXOS4	QLALALLPA	99.8
571	A6NE01	F186A	AQALGILLI	288.5
572	Q8N8J7	F241A	LQALGLVAV	59.5
573	Q6GMR7	FAAH2	QLWIAMMSA	128.8
574	Q9NYQ8	FAT2	TVAVAFIII	4036.2
575	Q8N539	FBCD1	LLALAVLLA	200.7
576	O43320	FGF16	SLAVGLISI	28.4
577	Q9NP95	FGF20	SVAVGLVSI	315
578	Q9HCT0	FGF22	SVHVGVVVI	6937.5
579	P21781	FGF7	TVAVGIVAI	1245
580	P31371	FGF9	SIAVGLVSI	151.8
581	P21462	FPR1	NVAVAMLTV	335.5
582	Q14CM0	FRPD4	NSGVAILRA	25323.7
583	Q5CZC0	FSIP2	IMGLALKLA	951.8
584	Q5CZC0	FSIP2	NIAIGMIAA	2970.9
585	Q11130	FUT7	LAGVALLAA	9734.3
586	Q8N3F9	G137C	CLFLCLLWA	991.7
587	Q8N3F9	G137C	LLHLGFIMA	355.8
588	Q9BUM1	G6PC3	RVGIAVLWI	3267.3
589	P57057	G6PT2	TCGLMLLLA	20582.1
590	O75899	GABR2	TIWLGIVYA	207.4
591	Q10471	GALT2	FAFLWVLGI	139.1
592	O75879	GATB	RAGVGLLEV	3319.8
593	O00258	GET1	ADHWAWLLV	18199.8
594	Q02643	GHRHR	RAFWWLVLA	207.5
595	Q6ZMI3	GLDN	LAAVALLSA	5051.8
596	A0A0U1RQE8	GLYLB	TSALGFLEA	7880.1
597	Q8TBA6	GOGA5	LLHLWVMIV	261.7
598	Q96P66	GP101	YCFLAVLAV	1407.6
599	Q8TDV5	GP119	HMALGVKKV	1333.8
600	Q6DWJ6	GP139	ACGLGFVPV	6751.6
601	Q8NGU9	GP150	LVFLGVILV	131.7
602	Q8NGU9	GP150	LAALGWLLA	5681.6
603	Q6NV75	GP153	ANAWGILSV	3242.9
604	Q7Z3F1	GP155	IVGLGLLRV	602.1
605	Q5UAW9	GP157	VAAVALKKI	25425.3
606	O14626	GP171	IIFLAFVSI	270.3
607	O14626	GP171	VVWLMVLLI	890.3
608	O15218	GP182	CAGIWVLSA	8853.2
609	Q9NS67	GPR27	AAALGLKLA	15180.6
610	P46089	GPR3	ALGLGLLPV	17.1
611	Q9BY21	GPR87	IVFLGLISI	103.4
612	Q9BY21	GPR87	CLFVAVLVI	1643.1
613	Q8TD20	GTR12	STGVGVVKV	4683.9
614	Q6PXP3	GTR7	FAGICLLTA	1755.2
615	Q9NY64	GTR8	SVGLAWLAV	908.8
616	Q02747	GUC2A	LSALCLLGA	3077.4
617	Q02846	GUC2D	LVFLGFLLV	108.8
618	Q6Y1H2	HACD2	VIAVGLVRA	1876.5
619	Q15751	HERC1	LCGIGIKKV	32727.7
620	O95714	HERC2	LTGLGVVKV	3055.7
621	P01889	HLAB	VAGLAVLAV	4443.7
622	P10321	HLAC	VAGLAVLVV	8717.3
623	P35367	HRH1	LSFLWVIPI	330.5
624	Q6UXL0	I20RB	FAFVGFMLI	131.8
625	Q86WN2	IFNE	TCAWAIVQV	5111.1
626	P01591	IGJ	LLFWGVLAV	5.7
627	P10145	IL8	KLAVALLAA	83.5
628	Q01638	ILRL1	SVFLMLINV	61.2
629	Q9Y581	INSL6	LLWLGLLLV	38.9
630	A8MXQ7	IQAK1	TMWLALLGA	46.8
631	P46940	IQGA1	LAAVALINA	5500.2
632	P18084	ITB5	LVGLALLAI	1678.9
633	Q8WXH2	JPH3	NIGVAILFI	1226.9
634	Q9Y6H6	KCNE3	ILFVMFLFA	165.8
635	P48544	KCNJ5	FGFIWWLIA	6726.2
636	Q92806	KCNJ9	FGAIWWLIA	9079.9
637	Q7Z418	KCNKI	IVFIAFKLV	881
638	O15554	KCNN4	LAGWALVLA	2823.9
639	Q9Y4C1	KDM3A	KDAVAMLKA	35009.9
640	Q2VIQ3	KIF4B	NNALALKEA	36252.7
641	P04183	KITH	ALGVAVIGI	116.8
642	O00142-6	KITM	TAGLAVVRA	21625.6
643	Q6ZP29	LAAT1	SVGLGLISI	891
644	Q8N3Y3	LARG2	LLHVAIVCA	899.3
645	Q9UHI5	LAT2	RLWIAVLVI	151.5
646	P62502	LCN6	AAFLALVSV	223.8
647	Q8NC56	LEMD2	LVFLGILWV	141
648	Q7L985	LIGO2	FLGLAVVLI	60.6
649	Q9HBW0	LPAR2	ALGLGLLPA	148.3
650	Q9H1C0	LPAR5	CIFLMLINV	424.4
651	P43657	LPAR6	YIFICVLKV	72
652	Q8IYG6	LRC56	QDWLAVKEA	34184.1
653	O60449	LY75	YTAIAIIVA	2475.4
654	Q8N653	LZTR1	QGHVAIVTA	30528.9
655	Q96JA4-5	M4A14	TLFIGILLI	73.7
656	Q9H0U3	MAGT1	FAALCFVLA	714.2
657	Q16655	MAR1	AAGIGILTV	3674
658	Q9NX47	MARH5	LGGIAFVAI	17557.1
659	Q9NX47	MARH5	IAFVAIKGA	9546
660	P35410	MAS1L	CSAVGFLQV	2038.4
661	P43243	MATR3	AAGIGLLAA	12230.7
662	Q6ZWT7	MBOA2	QTALWLKRV	7261.1
663	O43462	MBTP2	SGALAIVNA	14193.7
664	O43462	MBTP2	TLGLWMVTA	232.7
665	O43772	MCAT	FGGVCLVFV	2682
666	Q8IX19	MCEM1	SAFIMVKNA	14312.7
667	Q9NWR8	MCUB	WAGLALLSI	9013.8
668	Q8N6Q8	MET25	VNGLALKMA	38692.2
669	Q14CX5	MF13A	SSGLGFLGA	10162
670	Q96MC6	MF14A	ATAIALLDI	4889.8
671	Q96MC6	MF14A	AAFIAVLGI	1844.4
672	A6NFX1	MFS2B	LAGLCILMV	2527.8
673	Q5HYA8	MKS3	WLAIGIIQV	27.2
674	Q14149	MORC3	NMGVGVVGI	462.8
675	Q7RTY0	MOT13	LAALGMLLA	4279.6
676	Q7RTX9	MOT14	QMALGVLNV	40.3
677	Q9HCE1-2	MOV10	SLGLCWLRI	588.3
678	O60487	MPZL2	ACALMIIIV	9698.9
679	Q86SM5	MRGRG	AVGLWLLAA	1150.6
680	Q92887	MRP2	QVFVGFLLI	493.6
681	P20585	MSH3	NIFIGIVGV	37
682	Q9UDX5	MTFP1	TTALGLLTI	2310
683	P42345	MTOR	FQALGLLSV	12.5
684	Q96JP2	MY15B	SAGVAVLGA	14239.7
685	Q96S97	MYADM	LSGLALLSV	2892.7
686	Q96S97	MYADM	RLAVAILTA	161.8
687	Q96QE2	MYCT	FAAVGLLFI	171.8
688	Q9NQX4	MYO5C	HTFIGVLDI	2473.8
689	Q9NQX4	MYO5C	ITAVALKEA	11274.6
690	Q9UPR5	NAC2	FLGLWLLYI	25.1
691	Q8IZF0	NALCN	TLFVGVVIA	325.2
692	Q96FI4	NEIL1	RLALCFVDI	106.2
693	Q9UMX5	NENF	LAALALVLA	3059
694	P56730	NETR	FSGLGLIPI	394
695	Q9BYT8	NEUL	YDAVGMLGI	12833.1
696	Q92982	NINJ1	QIGVGVLLI	3062.7
697	Q17RQ9	NKPD1	TDFLCFLEI	11243.1
698	P28336	NMBR	AMGIWVVSV	21.2
699	Q96D46	NMD3	LLALCLKKI	393.1
700	Q13224	NMDE2	SIGIAVILV	353.1
701	Q8NCW5	NNRE	LLGLGLLVA	808.6
702	Q96S42	NODAL	HAWWALLQA	660.5
703	Q04721	NOTC2	LLAVAVVII	281.1
704	Q8NG41	NPB	ALALCLLLA	147.7
705	Q06495	NPT2A	LIGLGVISI	780.7
706	Q15818	NPTX1	LLALCLLGA	79.4
707	P25929	NPY1R	YVGIAVIWV	274.5
708	Q8WUM0	NU133	TQAVAVMVA	5178.1
709	P03915	NU5M	QLGLMMVTI	509.3
710	P03915	NU5M	VTFLGLLTA	585.8
711	Q9UKK9	NUDT5	ADGVAVIPV	21191.3
712	Q8NH74	O10A6	QLFVAFLVI	341.3
713	Q8NGC4	O10G3	YIFLGVLSV	7.3
714	O60403	O10H2	YLFLCVLSV	10.9
715	O60403	O10H2	ALGVGLVCI	355.9
716	Q8NGC8	O11H7	YGAIMLMYV	552.4
717	Q8NGR1	O13A1	ATAVWLLCA	3118.6
718	Q8NGR1	O13A1	VNGVMIVLA	27125
719	Q96R54	O14A2	NTGVCVLMA	12065.6
720	Q9UGF5	O14J1	AAFICLISI	1106.4
721	Q96R47	O2A14	LSHLAIVDI	16713.7
722	A6NND4	O2AT4	CDHLAVVQA	34237.5
723	Q8NG77	O2T12	SNALMILLI	11332.9
724	Q8NH70	O4A16	TLFVMFLLI	222.9
725	Q9H255	O51E2	YLFLCMLAA	32.7
726	Q9H255	O51E2	VSHIGVVLA	13595.6
727	Q8NGJ5	O51L1	VSHICVVLI	10556.5
728	Q9UKL2	O52A1	YIFLGMLGA	31.1
729	Q9H2C5	O52A5	YIFLAMLAA	82.1
730	Q8NGK3	O52K2	YLFLAMLAA	21.9
731	Q8NGF1	O52R1	YLFLAMLAI	21.4
732	Q6IF63	O52W1	ALALALKAV	50.1
733	Q8NH90	O5AK2	LQHLAFVDI	4964.2
734	Q9BR26	OCSTP	TDHVAFLLA	31339.8
735	Q8NGS0	OR1N1	SSHLCVVCV	4510
736	Q15612	OR1Q1	SGALAFITA	9706.6
737	Q96R48	OR2A5	LSHLAIIDI	15861.3
738	Q8NGU4	OR2I1	LCHLALVDA	25055.5
739	P0C604	OR4A8	ALFVMFLLI	157.5
740	P58180	OR4D2	FLFLMFLFV	32.7
741	P58180	OR4D2	QLWVGLVVA	201.2
742	Q8NH48	OR5B3	NIFIALLVI	1241.2
743	Q8NGP6	OR5M8	YLFIALVHV	8.1
744	Q8WZ94	OR5P3	LCHLAFVDI	23496.4
745	Q8NGY6	OR6N2	ASHLAVVLI	10196
746	Q8NGX9	OR6P1	AAHLAVVVI	15324.5
747	Q8NGX8	OR6Y1	FLALMVIAI	23.5
748	P0DMU2	OR83P	FLGICVVTV	20
749	Q8N0Y5	OR8I2	SLFLMFLFI	102.6
750	Q8NGU1	OR9A1	LGHLCVLEI	14308.5
751	Q8NGU1	OR9A1	STFIWVIIV	1047.4
752	Q8NGE7	OR9K2	SSHLGVVSV	3869.6
753	Q8NGQ5	OR9Q1	LSHLAFMDV	6102.4
754	Q9P0S3	ORML1	ALGVGLLHI	147.2
755	Q7RTS5	OTOP3	VLFVMWKNV	280
756	Q12889	OVGP1	LLWVGLVLV	31.2
757	Q96HA1	P121A	AAALAWLTV	2165.7
758	A8CG34	P121C	AAALAWLAV	2005.1
759	Q96KW2	P12L2	SAHLMLKPI	15389.5
760	A8MW92-2	P20L1	QDWIALVKA	30186.3
761	P51582	P2RY4	CLAVWLVVA	965.1
762	Q9H244	P2Y12	ISFLGLITI	863.4
763	O00443	P3C2A	TLFIMVMHI	72.5
764	O00750	P3C2B	QDALGLLHA	35218.5
765	O00750	P3C2B	KLFIMVMHI	21.4
766	Q9NZ20	PA2G3	AQGLALIHA	5789
767	Q9NZK7	PA2GE	LVFLCLLVA	1345.7
768	Q13219	PAPP1	VLHLGLLSA	230.4
769	Q9H6A9	PCX3	TVFIALKSV	1073.1
770	Q8NEN9	PDZD8	SVFIAVKEI	3743.6
771	Q8IXQ8	PDZD9	SLGLGLIII	431.2
772	P34995	PE2R1	LSGLALLRA	15325.5
773	P43116	PE2R2	SGGLAVLPV	7222.2
774	Q9UBM1-3	PEMT	YLGWAIIPA	5.3
775	Q99570	PI3R4	YGAVGFITV	1143.2
776	Q92508	PIEZ1	KAFWWLVVA	322.9
777	Q92508	PIEZ1	TVWVALKEV	327.5
778	O95427	PIGN	FVAIGILVA	878.3
779	Q7Z7B1	PIGW	FTAIAILAV	59.5
780	Q9NTG1	PKDRE	FIFLALLLI	122.2
781	Q86WI1	PKHL1	MGHLWLLGI	5780.1
782	Q86WI1	PKHL1	STFVGFKNV	1066.2
783	Q5JTB6	PLAC9	LTGLALLRA	9571.4
784	Q9UL19	PLAT4	ATALGILVV	977.1
785	Q6P4A8	PLBL1	TTGWGILEI	3327
786	Q99943	PLCA	ILFLAVLAI	61.8
787	Q9Y342	PLLP	YGWVMFVAV	740.7
788	Q9Y342	PLLP	AVFLWLVTI	178.4
789	O14495	PLPP3	LCAVGIVIA	22764.9
790	Q01453	PMP22	LAGLCVMSA	5879.1
791	Q9UKY4	POMT2	AGALGVKFV	16332.9
792	Q5R3F8	PPR29	FGFLAWLVV	3271.2
793	Q70Z35	PREX2	ASGVGLLSV	3579.9
794	Q6P2Q9	PRP8	ANGIALLWA	29275.1
795	P25105	PTAFR	VIWVAIVGA	658.6
796	Q14761	PTCA	TLGLGMLLA	734.1
797	P41222	PTGDS	WMGLALLGV	29.7
798	P49190	PTH2R	SLAVAILII	237.8
799	Q3KNS1	PTHD3	IIGVCVLAA	1182.6
800	P21246	PTN	AAFLAFIFI	1429.1
801	Q04671-3	P	LGGLGLVQA	20494.6
802	O14957	QCR10	VGAVGLVWA	16747
803	Q8IZ41	RASEF	NLAIAVKRA	8083.3
804	A6NKH3	RL37L	TSAVMVKSA	27057.3
805	Q8TEB7	RN128	LLAWCFLLA	59.8
806	Q8N4F7	RN175	LIFLCVLVI	1404.1
807	Q8TC41-2	RN217	LGAIAVVIV	12322.1
808	M0QZC1	RN225	AVALAVLVA	3737.9
809	Q5VYX0	RNLS	TSALCVLEA	8259.3
810	Q92665	RT31	AAAIMLLTV	623.5
811	P29034	S10A2	AVFLALITV	60.5
812	P80511	S10AC	LVAIALKAA	6836.4
813	P46059	S15A1	KMAVGMVLA	123
814	A6NIM6	S15A5	QVGICLLLV	968.5
815	Q9NRA2	S17A5	SLAVAFLTI	67.2
816	O95977	S1PR4	FIGLCWLLA	862
817	Q8IVM8	S22A9	LLAICLLAI	72.8
818	Q9H2B4	S26A1	AVALALVAA	641.4
819	P40879	S26A3	VLAIGFLLA	244.7
820	O00337	S28A1	CVFVALLFA	1471.8
821	Q14542	S29A2	LTALCLVLV	372.4
822	Q7Z769	S35E3	FNFLGMVFA	1943.7
823	Q8TBE7	S35G2	ILGVCLVMI	118
824	Q6YBV0	S36A4	LVFIGIISV	77.9
825	A6NNN8	S38A8	LSHWALVSV	1035.5
826	Q8TE82	S3TC1	LVALAWLHV	652.6
827	Q96GZ6-7	S41A3	LSGLCMMTA	6066.6
828	Q96JT2	S45A3	AAGLGLVAI	6464.1
829	Q9HAB3	S52A2	FLALAFVLA	36.7
830	Q9UN76	S6A14	YLALCLLLA	60.1
831	Q9UN76	S6A14	CAGWGILIA	10290.6
832	Q8TBB6	S7A14	QSWWAILLV	279.7
833	P17900	SAP3	LIALGLLLA	664.5
834	P53794	SC5A3	RIFVAFMVV	105.8
835	Q9Y289	SC5A6	QSAVAILGV	3144.5
836	P30531	SC6A1	TLAIAWILV	125.4
837	Q01959	SC6A3	ANALGWVIA	27854.3
838	P31641	SC6A6	ASGVCLLWV	3345.6
839	O00767	SCD	FSHVGWLLV	982.6
840	P35499	SCN4A	TVFLMVMVI	2683.8
841	P47872	SCTR	LVALGILCA	4082.8
842	Q9UGP8	SEC63	TSFVGLIVI	5500.2
843	Q92765	SFRP3	LAALCLLRV	1273.2
844	Q9UJ37	SIA7B	TGALMLLTA	12672.3
845	A0A1B0GW64	SIM33	LLAVCIIVA	299
846	Q6AI14	SL9A4	ILWWAVLGA	25.1
847	Q14940	SL9A5	LVALWILVA	2586.5
848	Q9UQE7	SMC3	LVALALIFA	759.6
849	A2RU48	SMCO3	ASAVAVKLV	11310.4
850	Q86VZ5	SMS1	KTFLAFLYA	355.6
851	Q8NHU3	SMS2	KTGIAFIYA	2880.3
852	Q99747	SNAG	KAAVAFKNA	18797.2
853	Q8IVW8	SPNS2	AIFICLIFV	115.9
854	Q8TCT8	SPP2A	CIAVAVVWA	2787.3
855	P10124	SRGN	VLALALILV	34.5
856	Q86TL2	STIMA	KQAIGMLFI	238.2
857	Q8NE28	STKL1	ASGLGLLWA	11913.6
858	P14410	SUIS	IIAIALIVV	225.1
859	Q9UGT4	SUSD2	FGGLAVVAA	8908.3
860	Q9UGT4	SUSD2	VAAVALVYV	456.6
861	Q15031	SYLM	LCALMVMAA	10779.2
862	Q9H7V2	SYNG1	ALFLAVLSI	56.4
863	Q6XYQ8	SYT10	FCGLALLVV	8893.7
864	Q8IV01	SYT12	AGALALLGI	10042.1
865	P21579	SYT1	LIAIAIVAV	94.7
866	Q5T7P8	SYT6	VCGVALVAV	11466
867	A6NC51	T150B	ISGVWIVFA	5072.8
868	Q9NX61	T161A	AVFWCLLTV	19.6
869	Q3YBM2-2	T176B	QLALGVIAA	563.4
870	H3BS89	T178B	LCALGMLAV	5044
871	Q6ZVK1	T179A	ASWLAWLAI	1775.4
872	P13984	T2FB	NTGVWLVKV	2377.3
873	Q96CE8	T4S18	FSGIMMLIV	2189.3
874	P30408	T4S1	LVGLALLCI	4504
875	Q53R12	T4S20	SVFLGLLLV	27.4
876	Q969N4	TAAR8	VLHLCFICI	767.5
877	Q9P2M4	TBC14	TNGVAFMGI	23588.1
878	Q6ZT07	TBCD9	QLALAVLDA	1838.6
879	O75443	TECTA	SLALWVKQV	67.1
880	Q9P273	TEN3	SNGLMLKQI	36077.4
881	Q9UKN8	TF3C4	YVFWCLLLI	70.1
882	H3BV60	TGR3L	AAGLGLVCA	15916.3
883	Q08629	TICN1	AAAWCFLQV	271
884	Q8TB96	TIP	LAGLALLGV	1848.8
885	Q8TB96	TIP	LTAIALIGV	184.8
886	A6NGC4	TLCD2	LGGIGLVTV	9197.4
887	Q96AQ2	TM125	RSALCFVVA	4733.8
888	Q8IV31	TM139	LLGLALLGI	120.3
889	Q9NV12	TM140	RLAVGFLAV	21.3
890	Q9H0V1	TM168	VVALAMLII	3775.3
891	A6NLX4	TM210	IVAIGVLRA	4579.9
892	P0C7T8	TM253	QLWLAVVVV	103.6
893	Q6UE05	TM270	WAGLALIQV	3925.2
894	Q9BX74	TM2D1	SLFLGWLGA	52.7
895	Q9H6F2	TM38A	LIFVAMKEV	166.8
896	O95807	TM50A	WLFVGFMLA	72.6
897	Q9NUR3	TM74B	IAGLGLLTV	1597
898	Q9BZD7	TMG3	LLGVALLIV	181.3
899	Q69YG0	TMM42	SMGLCVLGI	68.3
900	Q9BTV4	TMM43	IAGLALVPI	3032.8
901	Q9H3N1	TMX1	LLGLCMIFV	100.1
902	P20333	TNR1B	VTALGLLII	4481.8
903	Q8N9V7	TOPZ1	ISAWCWKKA	18838.8
904	Q13641	TPBG	YVFLGIVLA	92.3
905	A0A0C4DH27	TRGV8	LLALALLLA	149.4
906	Q9UDY6	TRI10	RLAWGFVSA	21.7
907	Q629K1	TRIQK	KTAIGIKEV	3723.4
908	Q9BU70	TRMO	FSHVWILFV	331.4
909	Q12815	TROAP	QDALCFIPV	9594.3
910	Q8TE23	TS1R2	TIAVALLAA	1137.6
911	Q7RTX0	TS1R3	SLALGLVLA	95.4
912	Q9BY10	TSCOT	LSFLAIIPI	949
913	Q96FV3-2	TSN17	FMGIALLQV	11.4
914	Q96SJ8	TSN18	ALAIGVLAI	95.5
915	P62079	TSN5	FIGIALLQI	274.1
916	Q9BSA4	TTYH2	LLFLGLVAA	37.9
917	A0A0A0MS06	TVB23	CAALCLLAA	2858.7
918	A0A5B6	TVB28	FLAVGLVDV	6.6
919	A0A0A6YYK4	TVB71	WAAICLLGA	5443.9
920	Q9BXU2	TX13B	NSHVCLLWA	12085.8
921	P17643	TYRP1	IIAIAVVGA	789.9
922	Q9Y5Z9	UBIA1	TGGIGFKYV	23696.3
923	Q9BZM6	ULBP1	IIFLCFILA	892.7
924	Q9H1C4	UN93B	VAFLAMLLV	721.6
925	Q53HI1	UNC50	CVGVGLLIA	9037.6
926	Q16572	VACHT	LIGLGVMFA	978.7
927	Q16572	VACHT	ALGLAVIGA	325
928	P27449	VATL	RLFVGMILI	36.9
929	P38435	VKGC	FGFLMVLDI	5652.3
930	P38435-2	VKGC	SGFLMVLDI	12134.5
931	P54219-3	VMAT1	AAGLAFLPA	5013.8
932	Q05940	VMAT2	QLGVAFLPA	517.4
933	Q86XT2	VP37D	HCALGWLQA	26550.7
934	Q9Y487	VPP2	HGFVMFLFA	6799
935	Q6PCB0	VWA1	HTGLALVYA	3534.1
936	Q96NZ8	WFKN1	RDGVAVLDA	42118.5
937	O76024	WFS1	STGLGLLRA	9926.4
938	O76024	WFS1	VAGLALVGV	2120.5
939	Q93097-2	WNT2B	LDGLGVVAI	28711.7
940	O14905	WNT9B	NTHVGIKAV	17610.4
941	Q5GH70	XKR9	LLFLWLLGI	50.5
942	A8MTW9	YB043	LAGLALLCA	15563.1
943	Q86TA4	YB049	LMHLCLLPV	16.3
944	Q49AG3	ZBED5	VSGLAVLLV	5276.9
945	Q9C0B5	ZDHC5	YNAIMFLFV	2825.9
946	Q86YA3-7	ZGRF1	KLFICFIFI	82.4
947	Q9Y3S2	ZN330	STGLAMVGA	5473.2
948	Q5TYW1-2	ZN658	VCHVGILMA	25258.3
949	O60290	ZN862	RLHLAVVDA	1405.9
950	Q9C0D3	ZY11B	RMAVAIISI	32.2

## Sheet: MAGEA3_A0101
Intended target antigen	Intended eptiope amino acid sequence	HLA restriction
MAGE-A3	EVDPIGHLY	A*01:01
cross-reactive protein	Cross-reactive epitope sequence	HLA restriction
TITIN	ESDPIVAQY	A*01:01
Alanine scanning / contact motif-guided
Search rule	Alanine scanning / contact motif-guided
Input sequence	E-X-D-P-I-X-X-X-Y
	UniProtKB accession	Protein	Peptide amino acid sequence	IC50 (nM), A*01:01	Intended target epitope	cross-reactive epitope
1	Q8N350	CBARP	EPDPILDNY	4329.6
2	Q8WZ42	TITIN	ESDPIVAQY	20.3		X
3	P43357	MAGA3	EVDPIGHLY	17.9	X
4	P43360	MAGA6	EVDPIGHVY	53.7
5	Q96M61	MAGBI	EVDPIRHYY	47.7
Physicochemical grouping (motif-unguided)
Search rule	Physicochemical grouping (motif-unguided)
Input sequence	[DENQ]-[VILM]-[DENQ]-P-[VILM]-[AGST]-[RKH]-[VILM]-[FYW]
	UniProtKB accession	Protein	Peptide amino acid sequence	IC50 (nM), A*01:01	Intended target epitope	cross-reactive epitope
1	P43357	MAGA3	EVDPIGHLY	17.9	X
2	P43360	MAGA6	EVDPIGHVY	53.7
BLOSUM62 score ≥0 (motif-unguided)
Search rule	BLOSUM62 score ≥0
Input sequence	[DEHKNQRS]-[AILMTV]-[DENQS]-P-[FILMV]-[AGNS]-[EHNRQY]-[FILMV]-[FHWY]
	UniProtKB accession	Protein	Peptide amino acid sequence	IC50 (nM), A*01:01	Intended target epitope	cross-reactive epitope
1	Q14676	MDC1	NVEPVGRLH	22339.8
2	O95248	MTMR5	RISPVNRMY	7706.9
3	Q7L8W6	DPH6	NLQPLAYLW	20023.3
4	P43357	MAGA3	EVDPIGHLY	17.9	X
5	P43360	MAGA6	EVDPIGHVY	53.7
6	P51160	PDE6C	STSPLARLH	7447.4
7	Q6NUJ5	PWP2B	KLSPFSEFF	8686.9
8	Q6ZQT0	YD023	RLSPVSEMF	13543.3
BLOSUM62 score ≥1 (motif-unguided)
Search rule	BLOSUM62 score ≥1
Input sequence	[DEKQ]-[ILMV]-[DEN]-P-[ILMV]-G-[HNY]-[ILMV]-[FHWY]
	UniProtKB accession	Protein	Peptide amino acid sequence	IC50 (nM), A*01:01	Intended target epitope	cross-reactive epitope
1	P43357	MAGA3	EVDPIGHLY	17.9	X
2	P43360	MAGA6	EVDPIGHVY	53.7
PAM30 score ≥0 (motif-unguided)
Search rule	PAM30 score ≥0
Input sequence	[DEQ]-[VI]-[DEN]-P-[IV]-G-[HNQ]-[LM]-[FY]
	UniProtKB accession	Protein	Peptide amino acid sequence	IC50 (nM), A*01:01	Intended target epitope	cross-reactive epitope
1	P43357	MAGA3	EVDPIGHLY	17.9	X
PAM30 score ≥1 (motif-unguided)
Search rule	PAM30 score ≥1
Input sequence	[DEQ]-[VI]-[DEN]-P-[IV]-G-[HQ]-[LM]-[FY]
	UniProtKB accession	Protein	Peptide amino acid sequence	IC50 (nM), A*01:01	Intended target epitope	cross-reactive epitope
1	P43357	MAGA3	EVDPIGHLY	17.9	X

## Sheet: EBVLMP2
Intended target antigen (not in human proteome)	Intended epitope amino acid sequence	HLA restriction
EBV LMP2	CLGGLLTMV	A*02:01
cross-reactive protein	Cross-reactive epitope sequence	HLA restriction
TMEM161A (T161A)	ALGGLLTPL	A*02:01
Alanine scanning / contact motif-guided
Search rule	Alanine scanning / contact motif-guided
Input sequence	X-X-X-G-L-L-T-X-X
	UniProtKB accession	Protein	Peptide amino acid sequence	IC50 (nM), A*02:01	Intended target epitope (not in human proteome)	cross-reactive epitope
1	A8K2U0	A2ML1	EKAGLLTEE	45525.4
2	Q9NX38, Q05C16	ABITM, LRC63	ITEGLLTQK	35149.2
3	P53396	ACLY	LTSGLLTIG	29769.5
4	P33121	ACSL1	IDNGLLTPT	30788.6
5	Q9ULC5	ACSL5	IENGLLTPT	25126.4
6	Q9UKU0	ACSL6	VQNGLLTPT	3282.2
7	Q96P47	AGAP3	CDNGLLTYH	44237.6
8	O95394	AGM1	HDYGLLTTP	37971.8
9	Q9Y2D5	AKAP2	PHNGLLTDH	48314.7
10	Q13023	AKAP6	RSVGLLTVA	5950.9
11	Q96QP1	ALPK1	FEIGLLTKR	24426.2
12	Q9Y2J4	AMOL2	FNEGLLTGG	42355.2
13	O75179	ANR17	QHLGLLTPV	8857.1
14	O43488, O95154, Q8NHP1	ARK72, ARK73, ARK74	LAGGLLTGK	30780.6
15	P04424	ARLY	EKAGLLTKA	39142.3
16	Q96C12	ARMC5	ALYGLLTYV	2.8
17	P61160	ARP2	YAQGLLTGV	197.5
18	O95671	ASML	LSKGLLTAC	28195.4
19	O75129	ASTN2	YLSGLLTAQ	4031.7
20	Q2TAZ0	ATG2A	PPAGLLTEP	46278.3
21	Q8TE56	ATS17	KKKGLLTAV	26223.5
22	Q8WWM7	ATX2L	EVDGLLTSE	36276.6
23	Q4G0S4	C27C1	VSGGLLTYL	6250.7
24	Q4G0S4	C27C1	KTHGLLTPG	23591.1
25	P55289	CAD12	FDGGLLTPL	12139.8
26	Q86UP0	CAD24	GRDGLLTVR	36884.5
27	Q8TC20	CAGE1	LMVGLLTCQ	12758.4
28	Q96HB5	CC120	RRDGLLTML	23247.5
29	Q8N163	CCAR2	PPPGLLTPP	45436.3
30	P78396	CCNA1	TVLGLLTAN	28022
31	P24864	CCNE1	LPSGLLTPP	35100.5
32	Q86Y33	CD20B	CSDGLLTIW	31684.2
33	P30203	CD6	GITGLLTAA	1430.4
34	Q9UHN6	CEIP2	HNLGLLTKP	41524.8
35	Q3L8U1	CHD9	GMGGLLTKP	15334.8
36	P28329	CLAT	PPIGLLTSD	46836.4
37	P30622	CLIP1	SRTGLLTET	38675.9
38	Q9UDT6	CLIP2	SRSGLLTET	36780.9
39	Q9NZN8	CNOT2	GMIGLLTFI	7.8
40	Q5TAT6	CODA1	GSCGLLTLA	6388
41	Q6ZWL3	CP4V2	LGLGLLTST	17643.4
42	Q9UBT7	CTNL1	LKLGLLTSD	44171.6
43	Q6ZPD9	D19L3	LCIGLLTSV	1253.6
44	P53355	DAPK1	TLPGLLTVK	16655.7
45	O94760	DDAH1	KVDGLLTCC	10867.9
46	Q8NHQ9	DDX55	FEKGLLTTG	39818.9
47	Q5VZ89	DEN4C	MHLGLLTPV	2792.4
48	Q96Q80	DERL3	NFFGLLTFQ	20439.9
49	P56937	DHB7	TAEGLLTQG	43369.8
50	P09417	DHPR	KEGGLLTLA	24988.9
51	O14490	DLGP1	DPAGLLTSP	45408.8
52	Q9H3Z4	DNJC5	VFCGLLTCC	23462.8
53	Q9BQC3	DPH2	GVPGLLTPL	947.4
54	Q14209, O00716	E2F2, E2F3	TSLGLLTKK	32896.7
55	Q16254, Q15329	E2F4, E2F5	KSLGLLTTK	24998.4
56	Q8WYP5	ELYS	SSLGLLTGY	19836.8
57	Q15303	ERBB4	MEDGLLTCH	43747.8
58	Q8TE68	ES8L1	AGEGLLTLR	38611
59	P03372	ESR1	SMMGLLTNL	5.6
60	O60447	EVI5	QNKGLLTQL	38076.7
61	Q9NW38	FANCL	WLRGLLTSR	13949.5
62	Q2V2M9	FHOD3	SPSGLLTSS	37495.3
63	Q14315	FLNC	AGEGLLTVQ	41964.7
64	Q05932	FOLC	PPKGLLTHP	47678
65	Q9H334	FOXP1	QRQGLLTIQ	44700
66	Q92538	GBF1	QEKGLLTIP	45146.2
67	P16383	GCFC2	LWNGLLTDD	42559.6
68	Q96RT7	GCP6	NRPGLLTPQ	43624.9
69	Q92847	GHSR	VRSGLLTVM	31248.7
70	Q14409, P32189	GLPK3, GLPK	SDHGLLTTV	18276
71	Q96HH9	GRM2B	EQLGLLTSI	1029
72	O60381	HBP1	VEDGLLTVE	39240.7
73	P06865	HEXA	GIPGLLTPC	4753.6
74	Q14005	IL16	AKKGLLTLT	40394.3
75	O60271	JIP4	AGDGLLTPD	40727
76	P13646	K1C13	CDGGLLTGN	47016.1
77	Q9P2N6	KANL3	ELTGLLTTA	1942
78	Q8IYT4	KATL2	DFQGLLTDA	33812.2
79	Q86V97, Q8WVZ9	KBTB6, KBTB7	YLEGLLTKP	8802.3
80	O75525	KHDR3	RGRGLLTPR	31532
81	Q96E93	KLRG1	IALGLLTAV	114.6
82	O14686	KMT2D	LHRGLLTKC	40286.9
83	O75676	KS6A4	LVRGLLTVD	38824.3
84	O75582	KS6A5	LIQGLLTVD	29113.7
85	Q9UIQ6	LCAP	ENWGLLTFR	33593.1
86	O75023	LIRB5	TLDGLLTFV	7.8
87	Q96DD0	LRC39	PGIGLLTRL	31498.6
88	Q8NDX9	LY65B	PQAGLLTPH	39519.8
89	Q9UPN3	MACF1	KKEGLLTNE	44229.5
90	Q86YW9, Q93074	MD12L, MED12	QREGLLTSL	35521.2
91	O75448	MED24	ILPGLLTDS	7127.3
92	Q5SR56, Q5VZR4	MF14B, MF14C	FAWGLLTTP	3212.7
93	Q9NUT2	MITOS	GVQGLLTFG	23240.5
94	Q8NDC4	MORN4	DGFGLLTFP	33582.9
95	O95297	MPZL1	AALGLLTAG	25315.7
96	O75425	MSPD3	YVLGLLTMV	7
97	P32418	NAC1	VWEGLLTFF	28598.5
98	P32418	NAC1	LMIGLLTAF	727.8
99	P57103	NAC3	VWEGLLTLF	28729.4
100	Q9Y303	NAGA	GIVGLLTSD	30360.2
101	Q96MN2	NALP4	VLAGLLTNN	16016.3
102	P28331	NDUS1	NEKGLLTYT	38843.2
103	Q96P71	NECA3	ACAGLLTVC	26426.3
104	Q5HYW2	NHSL2	SKIGLLTSG	39925.9
105	O60500	NPHN	LLLGLLTEG	895.1
106	Q96RI1	NR1H4	MYTGLLTEI	10226
107	O00482, Q13285	NR5A2, STF1	YHYGLLTCE	28871.8
108	P49281-2	NRAM2	ISKGLLTEE	36064.1
109	Q5T2S8	ODAD2	TLVGLLTDQ	20037.4
110	O00330	ODPX	TDKGLLTPI	31211.6
111	Q9UHM6	OPN4	VPEGLLTSC	38713.5
112	Q8IVL6	P3H3	VLDGLLTPA	41.6
113	P54886	P5CS	GLEGLLTTK	21847.6
114	P23760	PAX3	QVMGLLTNH	29622.4
115	Q9Y5H1	PCDG2	DGPGLLTRA	38141.9
116	Q9P0J1	PDP1	QMHGLLTER	16130.1
117	Q15124	PGM5	AIKGLLTGP	28078.8
118	Q86UU1	PHLB1	GLRGLLTDS	18188
119	Q8WWB5	PIHD2	SSKGLLTQV	11217.3
120	Q7Z442	PK1L2	MEDGLLTPE	30834.3
121	Q9UF11	PKHB1	SRDGLLTVN	45165.2
122	P08F94	PKHD1	AEVGLLTRN	44241
123	Q8IVE3	PKHH2	TMKGLLTKV	410.6
124	P10619	PPGB	SLDGLLTEH	27505.7
125	P78527	PRKDC	SDPGLLTNT	37689.8
126	Q9H6K5	PRR36	RAPGLLTPR	26682.6
127	Q13200	PSMD2	AVAGLLTVL	516.3
128	P10586	PTPRF	TDAGLLTTV	14528.5
129	Q9Y3Y4	PYGO1	TAYGLLTAE	21726
130	Q9UKM9	RALY	DEEGLLTHS	47216
131	O95294	RASL1	TSLGLLTGY	23623.6
132	Q6NUM9	RETST	DRCGLLTRF	40571.3
133	A5PLK6	RGSL	KYKGLLTWL	27225.6
134	P18577	RHCE	LTSGLLTGL	1092.4
135	Q9P2F6	RHG20	EVEGLLTLS	36541.7
136	Q6R327	RICTR	QNNGLLTTL	26183.2
137	Q6R327	RICTR	HETGLLTIK	38658.7
138	Q5M7Z0	RNFT1	LGIGLLTTF	20889.5
139	Q6PCB5	RSBNL	ICSGLLTDV	10175.6
140	P21817	RYR1	PPPGLLTWL	35755.2
141	Q92736	RYR2	AASGLLTFI	1175.2
142	O43511	S26A4	LIFGLLTVV	26
143	Q8NBW4	S38A9	ILMGLLTLY	3157.4
144	Q96H72	S39AD	KKIGLLTTM	18193.5
145	Q15043	S39AE	QNLGLLTGF	32867.9
146	O00560	SDCB1	ARNGLLTEH	44027.5
147	Q9H190	SDCB2	ARNGLLTNH	43977.5
148	Q9P283	SEM5B	LGSGLLTLA	10333.9
149	Q99932	SPAG8	GHRGLLTMQ	44325.8
150	Q01892	SPIB	FLLGLLTRG	347.6
151	Q8TCT6	SPPL3	YFVGLLTAT	5471
152	P02549	SPTA1	LFEGLLTPE	28539.8
153	Q9BXU1	STK31	NSGGLLTMS	35520
154	Q9NRP7	STK36	FLQGLLTKD	8801.6
155	Q9UBI4	STML1	LAEGLLTAL	12996.2
156	A6NGW2, Q7RTU9	STRCL, STRC	GLLGLLTPT	34.6
157	Q8IX01	SUGP2	ETQGLLTAK	32914.5
158	Q96L08	SUSD3	VGSGLLTCT	30972.1
159	Q9UGM6	SYWM	GTVGLLTYP	17149.5
160	Q9NX61	T161A	ALGGLLTPL	26.8		X
161	O95359	TACC2	DGEGLLTSP	46163.2
162	Q9C0D5	TANC1	APEGLLTNT	41841.9
163	Q03518	TAP1	PPSGLLTPL	32592.1
164	Q96BZ9	TBC20	SEGGLLTDE	44504.5
165	Q8TEA7	TBCK	KPTGLLTIP	41152.7
166	Q9NT68	TEN2	NSKGLLTRA	31605.8
167	Q6YHU6	THADA	SSDGLLTVE	33214.3
168	Q96H15	TIMD4	EATGLLTPE	38026.9
169	Q86UB9	TM135	SRRGLLTIY	41903.5
170	Q5SNT2	TM201	VALGLLTCL	5266.2
171	Q8WW34	TM239	SLVGLLTSM	76
172	Q96DC7	TMCO6	TLVGLLTSN	17192
173	Q86YD3	TMM25	EPGGLLTSQ	46917.5
174	Q8WWA1	TMM40	LGVGLLTFA	5897
175	Q8TEL6	TP4AP	GKRGLLTRL	37507.1
176	Q96Q05	TPPC9	ENMGLLTSG	40855.4
177	Q9UHF7	TRPS1	ASLGLLTPV	35
178	Q96QS1	TSN32	SLVGLLTLG	2759.9
179	Q2TAA8	TXIP1	QNEGLLTME	45870
180	O75445	USH2A	RPNGLLTHS	39652.1
181	P17948	VGFR1	KEIGLLTCE	34405.7
182	O00534	VMA5A	HFCGLLTLH	36666.1
183	Q05940	VMAT2	PFIGLLTNR	39283.2
184	Q9H267	VP33B	RRAGLLTEQ	40264.7
185	Q641Q2, Q9Y4E1	WAC2A, WAC2C	EKEGLLTRS	47596.6
186	A6NE52	WDR97	PDPGLLTEK	47168.5
187	Q96QU8	XPO6	TVLGLLTGI	128.4
188	Q68DK2	ZFY26	VDAGLLTDI	30224.2
189	O75437, Q05481	ZN254, ZNF91	LEMGLLTFR	19554.6
190	A2RRD8, Q96IR2	ZN320, ZN845	LSQGLLTFR	26626.1
191	Q96JM2	ZN462	NLHGLLTHY	18735.1
192	Q5VIY5, Q8N782, Q7L2R6, Q6ZN06, P0CJ79, P17035	ZN468, ZN525, ZN765, ZN813, ZN888, ZNF28	LPQGLLTFR	35923.5
193	Q96JC4, Q8IYX0, A6NP11, P0CB33	ZN479, ZN679, ZN716, ZN735	REMGLLTFR	19086.8
194	Q9NV72	ZN701	LLQGLLTFR	7788
195	Q5FWF4	ZRAB3	LGYGLLTAD	34808.2
196	Q9H568	ACTL8	YASGLLTGV	74.1
197	P42025	ACTY	EHRGLLTIR	44073.8
198	Q08462-2	ADCY2	VTTGLLTFR	25129.1
199	Q8N7X0	ADGB	IEPGLLTAE	37987.4
200	Q96K78	AGRG7	VVCGLLTGI	685.3
201	Q96L96	ALPK3	GEHGLLTYI	14066.9
202	Q8N283	ANR35	QSVGLLTNE	35244.4
203	Q8WVL7	ANR49	QTKGLLTPL	11595.7
204	Q2VPB7	AP5B1	GLGGLLTDK	25998.9
205	P04114	APOB	AASGLLTSL	5375.9
206	Q8N4T4-4	ARG39	PCGGLLTVL	37720.4
207	Q58HT5	AWAT1	HPHGLLTFG	41119.7
208	Q8N1L9	BATF2	GGNGLLTQT	34173.4
209	Q9NR09	BIRC6	LAGGLLTYK	25991.3
210	Q96B45	BORC7	SVKGLLTEK	28639.4
211	P51587	BRCA2	SKSGLLTLF	30196.8
212	Q9H0E9	BRD8	TVQGLLTES	21016.9
213	Q13410	BT1A1	MVLGLLTIG	13233
214	P78543	BTG2	ASCGLLTCK	33902.7
215	O95561	CA105	VFHGLLTEA	9896.4
216	Q13698	CAC1S	MLKGLLTQR	13948.6
217	Q5T440	CAF17	FLLGLLTNE	774.3
218	Q8WUQ7-2	CATIN	PPPGLLTGP	46680.1
219	Q96F83	CLBA1	EPEGLLTVS	46338.4
220	Q6UXN8	CLC9A	FCMGLLTAS	5293.5
221	P78357	CNTP1	TDKGLLTFV	26387.7
222	Q9NZJ6	COQ3	CGGGLLTEP	39159.7
223	P00414	COX3	LMLGLLTNT	95.3
224	O15528	CP27B	RACGLLTAE	28853.1
225	P30825	CTR1	ILTGLLTLG	3968.5
226	O43246	CTR4	LAFGLLTAF	10459.2
227	Q8N687	DB125	IICGLLTRV	135.3
228	P56937-2	DHB7	RAEGLLTQG	40805.5
229	Q96C10	DHX58	VRYGLLTNE	37052.9
230	Q14562	DHX8	DDEGLLTRL	43150.8
231	Q9UF47	DNJ5B	VIVGLLTGC	4049.6
232	Q14185	DOCK1	VPMGLLTIQ	38005.9
233	Q5JWR5	DOP1	GLQGLLTGI	63.2
234	O60762	DPM1	FLKGLLTLF	1576.6
235	Q05215	EGR4	GLPGLLTPP	5970.8
236	O95163	ELP1	LKLGLLTWI	11464.3
237	Q8TE68-4	ES8L1	PSEGLLTLR	43197.5
238	A6NC97	F172B	EWKGLLTQN	46869.3
239	Q9NPI8	FANCF	LPAGLLTLV	6224.5
240	Q9NPI8	FANCF	VYLGLLTDW	33120.3
241	Q9NYQ8	FAT2	LETGLLTVA	26546.1
242	P06734	FCER2	LWAGLLTLL	7225.8
243	Q9Y6R7	FCGBP	TNLGLLTFG	37065.8
244	Q0VG06	FP100	QEGGLLTAA	33676.1
245	Q5SZK8	FREM2	TTVGLLTIC	18327.7
246	Q96CU9	FXRD1	MGRGLLTRR	32112.5
247	Q96RT7	GCP6	VFRGLLTEK	31981.4
248	Q14410	GLPK2	SEHGLLTTV	14457.6
249	Q9UJJ9	GNPTG	RLKGLLTQH	31879.5
250	Q8TDV5	GP119	AISGLLTDQ	32691.6
251	P07359	GP1BA	LPPGLLTPT	28083.7
252	Q8TDU6	GPBAR	LLAGLLTGL	14.5
253	Q7Z2Y8	GVIN1	NVVGLLTNS	18704.1
254	Q8IV16	HDBP1	TESGLLTTH	44488.7
255	Q7Z4Q2-3	HEAT3	CNEGLLTFT	36276.2
256	Q8WUF5	IASPP	EIEGLLTPV	3353.3
257	P01589	IL2RA	LMWGLLTFI	6.6
258	Q5T7N3	KANK4	PVHGLLTRE	41313.3
259	Q96PR1-2	KCNC2	IYHGLLTAE	34445.1
260	Q9ULD8	KCNH3	PESGLLTVP	46356.4
261	Q9ULI4	KI26A	PERGLLTTT	45735.2
262	Q9Y5W3	KLF2	AARGLLTPP	33013.3
263	A8MUX0	KR161	ICSGLLTYR	30274.6
264	Q13751	LAMB3	SFNGLLTMY	27993.9
265	Q5W064	LIPJ	LQHGLLTSA	2379.7
266	A6NM62	LRC53	NEAGLLTTY	37628.2
267	Q9H3W5	LRRN3	NDLGLLTFP	38462.6
268	Q9BW11-4	MAD3	GEPGLLTGP	42331.4
269	Q66K74	MAP1S	GSPGLLTYV	1289.7
270	Q14703	MBTP1	QKAGLLTLE	41271.3
271	Q14566	MCM6	SRIGLLTRI	18853
272	A0A087WXM9	MEIKN	KNRGLLTST	38932.8
273	Q96MC6	MF14A	FAWGLLTAP	3280.4
274	Q09328	MGT5A	VHLGLLTKE	39035.7
275	P12872-2	MOTI	TLEGLLTAK	21881.5
276	P11717	MPRI	KVAGLLTQK	23983.6
277	Q9UBG0	MRC2	YINGLLTGY	13460.2
278	Q9UDX5	MTFP1	TALGLLTIP	28773.9
279	Q8WXI7	MUC16	AESGLLTPV	5855.4
280	Q9HB07	MYG1	FLRGLLTLL	36.9
281	Q9UPR5	NAC2	LVIGLLTAL	151.9
282	Q9UHQ9	NB5R1	GPSGLLTYT	31526.5
283	P16435	NCPR	LIVGLLTYW	12224.3
284	Q9BYT8	NEUL	VNTGLLTLR	37261.6
285	Q86X76-3	NIT1	SSPGLLTDS	36228.4
286	Q8IUM7	NPAS4	VPEGLLTPE	41689.1
287	Q96RI1-5	NR1H4	GCKGLLTEI	25249.3
288	Q9NQ35	NRIP3	FYSGLLTEG	30346.8
289	P03915	NU5M	TFLGLLTAL	3763.1
290	P03915	NU5M	PYLGLLTSQ	43420.6
291	Q969Y0	NXPE3	YLKGLLTAA	69.5
292	Q8NGN2	O10S1	VMAGLLTLD	9242.5
293	P0C7T3	O56A5	ARNGLLTMP	42203.8
294	Q8NH76	O56B4	LRNGLLTIP	42409.8
295	O14718	OPSX	ASIGLLTVV	335.1
296	Q8WZA6	OR1E3	CCLGLLTLS	23071.6
297	Q8NGI6	OR4DA	SNNGLLTTL	19524.4
298	O75747	P3C2G	EALGLLTSS	30115.8
299	Q9NVV4	PAPD1	PGVGLLTRL	34321.3
300	Q9P2E7	PCD10	ELDGLLTNT	8638.8
301	Q96JQ0	PCD16	EQSGLLTVA	11623
302	Q6V1P9	PCD23	ESSGLLTTT	30843.6
303	Q13113	PDZ1I	LILGLLTAV	11
304	Q8IZL8	PELP1	HLPGLLTSL	186.8
305	O00168	PLM	FCVGLLTMA	3759.9
306	O43653	PSCA	RAVGLLTVI	3023.2
307	Q9BRQ0	PYGO2	SAYGLLTTE	18264.1
308	P49792	RBP2	SLLGLLTSD	8007.7
309	Q96NR8	RDH12	VTLGLLTSF	10605.4
310	Q02161	RHD	LMSGLLTGL	21.8
311	P56715	RP1	KVQGLLTKR	28035.7
312	P82933	RT09	RQAGLLTTD	26565.9
313	O43511	S26A4	FTAGLLTIV	28.2
314	Q99624	S38A3	IAVGLLTCI	3610.5
315	Q92504	S39A7	VAVGLLTWA	3876.1
316	Q96JT2	S45A3	CLFGLLTLI	38.8
317	P31639	SC5A2	FCSGLLTLT	9458.3
318	Q1EHB4	SC5AC	ALGGLLTGI	45.2
319	Q99884	SC6A7	GFGGLLTFA	8139.6
320	Q8IWY4	SCUB1	CGGGLLTKH	43504.3
321	Q15477	SKI2	GDVGLLTGD	45718.4
322	Q9BQI6	SLF1	ETSGLLTKP	40786.1
323	P0DI80	SMIM6	IVFGLLTST	793.9
324	Q92673	SORL	FVYGLLTEP	1374.7
325	Q96R06	SPAG5	QKLGLLTEQ	43522.2
326	Q01892-3	SPIB	IQRGLLTLV	927.1
327	Q7KZ85	SPT6H	EDEGLLTTD	48538.4
328	Q9UEE5	ST17A	QARGLLTEI	23351.1
329	O94768	ST17B	SISGLLTTT	2271.6
330	Q8IYB8	SUV3	VQQGLLTPD	28419.3
331	Q53LP3	SWAHC	SLEGLLTCE	19963
332	Q9BX26	SYCP2	GQAGLLTMI	255.1
333	Q8IV04	TB10C	TFHGLLTRA	17568.7
334	B5MCY1	TDR15	SSRGLLTCI	19737.9
335	Q9P273	TEN3	SSKGLLTRV	13919.2
336	Q9BXT5	TEX15	SPSGLLTTV	14128.4
337	O43897	TLL1	ACGGLLTKL	24495.3
338	Q96B77	TM186	YSQGLLTLN	32743.3
339	Q86XT9	TM219	HVVGLLTTL	645.1
340	P0C7T8	TM253	GASGLLTGT	18279.8
341	Q9NUR3	TM74B	AGLGLLTVG	35908
342	P0DPE3	TMDD1	LALGLLTGF	13315
343	Q9BZD6	TMG4	DVMGLLTGL	3175.5
344	Q6P589	TP8L2	VLAGLLTEC	408.4
345	Q6P589	TP8L2	SDPGLLTAL	25747.2
346	Q8WVT3	TPC12	GKSGLLTSH	44947.8
347	Q8NHX9	TPC2	VFDGLLTVV	3311.3
348	P0C672	TSN19	INFGLLTSE	33005.8
349	Q9H347	UBQL3	FSLGLLTGL	135.4
350	Q765I0	UTS2B	VCFGLLTLL	4338.5
351	Q16572	VACHT	RNVGLLTRS	37482.4
352	Q15904	VAS1	IWMGLLTSL	3117.8
353	O14599	VCY2	SKVGLLTYY	30482.4
354	Q9Y4E1-5	WAC2C	TKEGLLTRS	46120.8
355	Q12768	WASC5	LVLGLLTLL	116.6
356	A8MUA0	YB057	SSPGLLTVG	37982.1
357	Q6N043-4	Z280D	LTLGLLTPN	22798.2
358	Q9Y6R6	Z780B	KAFGLLTQL	985.1
359	Q15911	ZFHX3	PQAGLLTPS	25661.8
360	Q969J2	ZKSC4	DQTGLLTVK	34123.2
361	Q9UQR1	ZN148	IKGGLLTSE	42169.5
362	Q14929	ZN169	MSPGLLTTR	24851.9
363	O75820	ZN189	ESKGLLTFE	40613.4
364	Q86XN6	ZN761	FSQGLLTFR	18183.3
365	Q15937	ZNF79	MAAGLLTAG	23115.6
Physicochemical grouping (motif-unguided)
Search rule	Physicochemical grouping (motif-unguided)
Input sequence	C-[VILM]-[AGST]-[AGST]-[VILM]-[VILM]-[AGST]-[VILM]-[VILM]
	UniProtKB accession	Protein	Peptide amino acid sequence	IC50 (nM), A*02:01	Intended target epitope (not in human proteome)	cross-reactive epitope
1	Q86UP0	CAD24	CVGALLALV	150
2	Q14916	NPT1	CLSSVLSLL	56.5
3	Q7Z7M8	B3GN8	CLSALLTLL	56.6
4	Q9H3W5	LRRN3	CLGGLLGII	1412.1
5	Q8TEQ8	PIGO	CVAALVALL	282.8
BLOSUM62 score ≥0 (motif-unguided)
Search rule	BLOSUM62 score ≥0
Input sequence	[AC]-[FILMV]-[AGNS]-[AGNS]-[FILMV]-[FILMV]-[ANSTV]-[FILMQV]-[AILMTV]
	UniProtKB accession	Protein	Peptide amino acid sequence	IC50 (nM), A*02:01	Intended target epitope (not in human proteome)	cross-reactive epitope
1	P28838	AMPL	AMGSFLSVA	103
2	Q13535	ATR	ALNSLMSLM	250
3	Q8WY36	BBX	AVSAFFSLA	216.8
4	Q86UP0	CAD24	CVGALLALV	150
5	Q96N23	CFA54	CLSNIITIT	1102.8
6	P58418	CLRN1	CMAGVFSFA	20.3
7	P52569	CTR2	AVAALMAFL	41.5
8	Q53TN4	CYBR1	AVAAILAII	140.6
9	O94769	ECM2	CINAMLTQI	980.2
10	Q01780	EXOSX	ALGSVVAVT	819.7
11	Q6UWU2	GLB1L	ALANLLVIL	26.6
12	Q13491	GPM6B	CISGMFVFL	231.5
13	Q6UXU4	GSG1L	AFAAVFTVL	5696.6
14	Q8TDB8, P11169	GTR14, GTR3	CIGAILVFV	111.7
15	P00738	HPT	ALGAVIALL	32.2
16	Q16322, Q09470, P16389, P22001, P22459, P22460, P17658	KCA10, KCNA1, KCNA2, KCNA3, KCNA4, KCNA5, KCNA6	AIAGVLTIA	347.2
17	Q14721, Q92953	KCNB1, KCNB2	CIAGVLVIA	551.7
18	P48547, Q96PR1, Q14003, Q03721	KCNC1, KCNC2, KCNC3, KCNC4	ALAGVLTIA	57.1
19	Q8N6L1	KTAP2	ALSSLLSLL	26.2
20	Q92542	NICA	AVASFVTQL	241.7
21	Q9BPW8, O75323	NIPS1, NIPS2	AVGGFFSQI	526
22	Q14916	NPT1	CLSSVLSLL	56.5
23	O00624	NPT3	CVGGLISQA	5092.7
24	Q9UP65	PA24C	ALGAFVSIT	973.8
25	Q7Z3H0	PANKY	ALSGLVAQA	110.7
26	Q9Y5I3, Q9Y5H9, Q9Y5H8, Q9UN74, Q9Y5H7, Q9UN73, Q9UN72, Q9Y5H6, Q9Y5H5, Q9Y5I2, Q9UN75, Q9Y5I0	PCDA1, PCDA2, PCDA3, PCDA4, PCDA5, PCDA6, PCDA7, PCDA8, PCDA9, PCDAA, PCDAC, PCDAD	AVSSLLVLT	1907.5
27	Q29RF7	PDS5A	CIANFFNQV	45.1
28	P05164	PERM	ALAGLLAIL	29
29	Q6ZV29	PLPL7	AVGALLALA	574.5
30	P10266, Q9UQG0, Q9QC07, Q9WJR5, P63136, Q9BXR3, P63135, P63133	POK10, POK11, POK18, POK19, POK25, POK6, POK7, POK8	AMSNLFSIL	83.1
31	Q13200	PSMD2	AVAGLLTVL	516.3
32	P18433	PTPRA	ALSSLLVIV	14.8
33	Q16348	S15A2	AVGNIIVLV	77.6
34	Q99808	S29A1	ALGAVFSFL	23.1
35	Q8TF17	S3TC2	AVASVLSFL	61.1
36	Q8NBI5	S43A3	ALSAVVSLL	25.6
37	Q86VL8	S47A2	AVSGVLSIV	188
38	Q12770	SCAP	ALAAVVTVL	37.3
39	Q7Z5N4	SDK1	ALSSLIVIL	40.6
40	Q99720	SGMR1	AVAAVLTQV	28.3
41	Q9UK61	TASOR	ALSNFISQL	26.4
42	Q9UL49	TCFL5	ALNNLVTLI	56.4
43	P48643	TCPE	AVNAVLTVA	1952.2
44	P01266	THYG	AVGNLIVVT	8835.4
45	A6NFC5	TM235	ALGALLSFA	68.2
46	Q9NX78	TM260	AVAAVFTFT	917.3
47	Q8N6T0	TO6BL	AVNSIMSIL	2761.1
48	Q96ET8	TV23C	AFSALFSFT	11666.2
49	Q8N2K1	UB2J2	ALANLFVIV	11.7
50	Q8IZQ1	WDFY3	AISNVLSFL	72.1
51	Q9P243	ZFAT	ALASVVAMA	34.1
52	Q6XR72	ZNT10	ALGSVVVVI	152.4
53	P47898	5HT5A	ALSAVISLA	64.8
54	O95477	ABCA1	AISSFLNVI	326
55	P33897	ABCD1	AIAGLVVFL	33.8
56	Q8NFM4	ADCY4	ALAALLAVA	41.6
57	P08588	ADRB1	AISALVSFL	105.7
58	Q9BWW9	APOL5	AVSGVMNIL	2592.8
59	P20648	ATP4A	CFAGLVSMI	7352.8
60	Q7Z7M8	B3GN8	CLSALLTLL	56.6
61	Q9NR09	BIRC6	ALNAILAVT	265.6
62	Q9UBF2	COPG2	AVNNIITFL	255.4
63	Q96RT6	CTGE2	AVAGFFAVL	121.7
64	P30825	CTR1	AVAAVMAFL	32
65	Q8NDZ4	DIK2A	ALGSLLVLM	105.1
66	Q14204	DYHC1	CLGSLFSML	174.3
67	O94919	ENDD1	ALGSLFALA	71.2
68	Q9UPC5	GPR34	ALGGFLTMI	25.2
69	P51124	GRAM	CVSSLLVLA	616.4
70	Q96RY7	IF140	AVNSVISVA	3807.4
71	Q9H0H0	INT2	AVNSIVALL	319.2
72	Q9HBW0	LPAR2	ALSSLLVFL	8.4
73	O75096	LRP4	AIGGLLSIL	1437.7
74	P11717	MPRI	AVGAVLSLL	618.5
75	Q6P582	MZT2A	ALGGVLALA	59.1
76	Q9HB89	NMUR1	CLASVLNVT	554.7
77	Q9GZQ4	NMUR2	CFASILSIT	11388
78	Q15619	OR1C1	AVGGLLALT	3191.1
79	Q86UW2	OSTB	ALAAVVVII	66.1
80	P34995	PE2R1	AVSNLLALA	421
81	Q8TEQ8	PIGO	CVAALVALL	282.8
82	Q9H8P0	PORED	ALSAFLVLV	7
83	Q9NR77	PXMP2	ALGNFLAQM	108.9
84	Q8TE99	PXYP1	ALAALLAFV	3.8
85	A6NKG5	RTL1	ALAAILVLL	13.4
86	P46059	S15A1	AVGNIIVLI	390.8
87	Q969I6	S38A4	ALNNVLVIL	46.2
88	Q496J9	SV2C	CVSSVVALT	3526.8
89	Q69YZ2	T200B	ALGALVVLV	23.6
90	Q96RI9	TAAR9	AFGNLLVMI	8405.7
91	Q96QE5	TEFM	AVNSIISIV	496
92	Q9Y6L7	TLL2	ALGALVSLL	73.5
93	Q8NHX9	TPC2	AFGGILVVV	4416.4
94	Q9BY10	TSCOT	ALSSFLSFL	8.6
95	Q15849	UT2	AISNIMSVV	126.1
96	Q9UM01	YLAT1	AFGGFLAFI	2818.5
97	Q92536	YLAT2	AIGGLFSVV	159.1
98	Q92536	YLAT2	AFGGFIAFI	3044.2
99	Q9Y6M5	ZNT1	ALGSVIVVV	34.7
BLOSUM62 score ≥1 (motif-unguided)
Search rule	BLOSUM62 score ≥1
Input sequence	C-[ILMV]-G-G-[ILMV]-[ILMV]-[TS]-[ILMV]-[ILMV]
	UniProtKB accession	Protein	Peptide amino acid sequence	IC50 (nM), A*02:01	Intended target epitope (not in human proteome)	cross-reactive epitope
no hit!	N/A	N/A	N/A	N/A
PAM30 score ≥0 (motif-unguided)
Search rule	PAM30 score ≥0
Input sequence	C-[LM]-G-G-[LM]-[LM]-[TS]-[LM]-[VI]
	UniProtKB accession	Protein	Peptide amino acid sequence	IC50 (nM), A*02:01	Intended target epitope (not in human proteome)	cross-reactive epitope
no hit!	N/A	N/A	N/A	N/A
PAM30 score ≥1 (motif-unguided)
Search rule	PAM30 score ≥1
Input sequence	C-[LM]-G-G-[LM]-[LM]-T-[LM]-[VI]
	UniProtKB accession	Protein	Peptide amino acid sequence	IC50 (nM), A*02:01	Intended target epitope (not in human proteome)	cross-reactive epitope
no hit!	N/A	N/A	N/A	N/A

## Sheet: MAGEA3_A0201
Intended target antigen	Intended eptiope amino acid sequence	HLA restriction
MAGE-A3	KVAELVHFL	A*02:01
cross-reactive protein	Cross-reactive epitope sequence	HLA restriction
MAGE-A12 (MAGAC)	KMAELVHFL	A*02:01
EPS8L2 (ES8L2)	SAAELVHFL	A*02:01
Physicochemical grouping (motif-unguided)
Search rule	Physicochemical grouping (motif-unguided)
Input sequence	[RKH]-[VILM]-[AGST]-[DENQ]-[VILM]-[VILM]-[RKH]-[FYW]-[VILM]
	UniProtKB accession	Protein	Peptide amino acid sequence	IC50 (nM), A*02:01	Intended target epitope	cross-reactive epitope, MAGE-A12	cross-reactive epitope, EPS8L2
1	P55265	DSRAD	KIGELVRYL	284.8
2	P43357, P43362	MAGA3, MAGA9	KVAELVHFL	11.2	X
3	A4D2P6	GRD2I	KLSDMVKYL	14.4
4	Q96G21	IMP4	RVSDILRYL	318.6
5	P43359	MAGA5	KVADLIHFL	9.7
6	P43361	MAGA8	KVAELVRFL	184.5
7	P43365	MAGAC	KMAELVHFL	2.5		X
BLOSUM62 score ≥0 (motif-unguided)
Search rule	BLOSUM62 score ≥0
Input sequence	[EKNQRS]-[AILMTV]-[ACGSTV]-[DEHKNQRS]-[FILMV]-[AILMTV]-[EHNRQY]-[FILMWY]-[FILMV]
	UniProtKB accession	Protein	Peptide amino acid sequence	IC50 (nM), A*02:01	Intended target epitope	cross-reactive epitope, MAGE-A12	cross-reactive epitope, EPS8L2
1	Q8IZY2	ABCA7	EASDLMELV	8364.5
2	Q86UQ4	ABCAD	KTCEVAQYV	272.7
3	Q9NYB9	ABI2	SLASVAYLI	10.9
4	Q13085	ACACA	SAGKLIQYI	9303.3
5	Q6JQN1	ACD10	QTGKLTEFV	6344.6
6	P22303	ACES	RATQLAHLV	5711.2
7	P12235, P05141, P12236, Q9H0C2	ADT1, ADT2, ADT3, ADT4	NLANVIRYF	3379.6
8	P55196	AFAD	NASELLNFI	2713.5
9	P51816	AFF2	SMTNLVRYV	54
10	Q8WXG9	AGRV1	ETVELLNII	9643
11	Q01432	AMPD3	EAGSITHLV	16114.9
12	Q9HCE6	ARGAL	EAVSVTHMV	11375.2
13	Q9NR81, Q7Z628	ARHG3, ARHG8	RVTSLANLI	3567.7
14	Q9NR48	ASH1L	RAARLAQIF	29684
15	Q92485	ASM3B	KAGDMVYIV	633.4
16	Q8NB49	AT11C	RIAHLVQYF	5945.8
17	O60423	AT8B3	RICKFLRYF	13638.6
18	O43861	ATP9B	ELGRLVYLL	501.5
19	P59510	ATS20	SIGNLIHIV	224.9
20	Q9UKP5	ATS6	SLGNVVNII	495.9
21	Q9P2N4	ATS9	SIGNLINIV	603.1
22	Q9NRL2	BAZ1A	SVSSVVHYL	73
23	Q9UIF8	BAZ2B	NVSEILQIF	16820.2
24	Q2LD37	BLTP1	RLTKVARFL	982
25	Q12982	BNIP2	NLAELAELV	21.2
26	Q7Z465	BNIPL	SLGELAQLI	83
27	P25440, Q15059, O60885, Q58F21	BRD2, BRD3, BRD4, BRDT	KLGRVVHII	241.6
28	P43155	CACP	NAARLAHYL	8635.8
29	P05937	CALB1	ELTEMARLL	6986.3
30	P51878	CASP5	KTVKMLEYL	701.9
31	Q96M83	CCDC7	NIAEIVRLV	222.9
32	Q96N23	CFA54	SAVHLIYFL	557.3
33	Q9ULG3	CFA92	SLSSLTNIL	163.5
34	O15519	CFLAR	SVGDLAELL	1779.9
35	Q96EP1	CHFR	QTGDVIYLV	221.2
36	O43734	CIKS	EVVKFVNFL	5553.6
37	Q96SN8	CK5P2	KVSDLIQLV	30.9
38	Q86XI2	CNDG2	QVGHILELV	611.8
39	P21964	COMT	SAVRMARLL	21730
40	Q9H799	CPLN1	SIGRLLEWM	4446.2
41	O14936	CSKP	RVGDIIQII	1999.4
42	Q96PZ7	CSMD1	STGNFMYLL	389
43	P26232	CTNA2	RAARVIHII	8422.3
44	Q9Y4B6	DCAF1	QIVEMMEFL	194
45	Q9GZR7	DDX24	ELSQLLEML	1963.3
46	P37058	DHB3	SVVKMTQLI	3657.2
47	Q9H2U1	DHX36	KTTQVTQFI	3911.9
48	Q9H2U1	DHX36	STVDVIEMM	3021.4
49	Q86YH6	DLP1	SLAEITELI	8.4
50	Q96M86	DNHD1	QLGKFARLV	1166.6
51	Q8N1I0	DOCK4	SLVHIINLL	46.8
52	Q9BZ29	DOCK9	EASQLLYFL	9930.2
53	Q9Y3R5	DOP2	SLGDVARIL	1100.2
54	Q13474	DRP2	EASQFLEWV	11273.5
55	Q86SJ6	DSG4	RACELAQMV	4836.9
56	P55265	DSRAD	KIGELVRYL	284.8
57	Q0VDD8	DYH14	NVSKLMHII	7451.8
58	Q9P2D7	DYH1	KLSRIVELI	55.2
59	Q8TD57	DYH3	ELVSLIEFL	302.7
60	Q8TD57	DYH3	QIAQIVQLV	383.3
61	Q96JB1	DYH8	RITNIIEYL	147.1
62	Q9HA90	EFCC1	KLVDVLQLL	8
63	Q8NDI1-2	EHBP1	KAAKITELI	4987.1
64	Q8N6I1	EID2	RMAEVARLL	49.9
65	Q14152	EIF3A	RVTKVLNWV	425.1
66	Q8NFI3	ENASE	RLVQITQFF	2797.2
67	Q12929	EPS8	SAADLVHFL	356.2
68	P21860	ERBB3	RLTQLTEIL	441.9
69	Q7Z2K6	ERMP1	RIGSIINYM	763.4
70	Q9H6S3	ES8L2	SAAELVHFL	323.9			X
71	Q06265	EXOS9	KVAEITELI	52.5
72	Q9BXW9	FACD2	QVTSLLQLV	1093.3
73	Q96K12	FACR2	RTVSMLEYF	8171.6
74	Q9Y2M0	FAN1	ELSEVLELL	166.5
75	P36980	FHR2	RTGDIVEFV	182.5
76	P49356	FNTB	SVASLTNII	2974.7
77	O60353	FZD6	SIVSLMYFI	17.1
78	P16383	GCFC2	RLTDFVEFL	6.1
79	Q02153	GCYB1	NAGEILQMF	29490.3
80	Q8WTR4	GDPD5	SICSLAELL	1068.3
81	Q92990	GLMN	SMASLAYLV	4.7
82	Q14416, Q14832	GRM2, GRM3	QVANLLRLF	18057.4
83	Q9NRM0	GTR9	RLVSVLELL	27.3
84	Q14520	HABP2	QVTKFLNWI	4924.4
85	O60741, Q9UL51, Q9P1Z3, Q9Y3Q4	HCN1, HCN2, HCN3, HCN4	RLSRLIRYI	247.1
86	Q86Z02	HIPK1	STSSIAHLF	10757.9
87	Q9UJC3	HOOK1	ELGRLLQLI	3292.7
88	Q96ED9	HOOK2	ELGKLLQLV	916.3
89	Q15653	IKBB	QAADVLELL	3380.4
90	O14920	IKKB	KLVHILNMV	10.4
91	P51617	IRAK1	RVADLVHIL	223.6
92	Q15652	JHD2C	EVSDVVNIL	13057.5
93	Q3SY84, Q86Y46	K2C71, K2C73	EISELTRLI	15037.6
94	P48547, Q96PR1, Q14003, Q03721	KCNC1, KCNC2, KCNC3, KCNC4	RVVRFVRIL	4627.8
95	O95259	KCNH1	QLSEILRIL	360.7
96	Q12809, Q9H252, Q9NS40	KCNH2, KCNH6, KCNH7	KTARLLRLV	1200.3
97	Q9ULD8, Q9UQ05, Q96L42	KCNH3, KCNH4, KCNH8	KTVRLLRLL	4370.4
98	Q5T7B8	KIF24	EAVDLTQYI	13299.9
99	Q9UIL4	KIF25	SASKLMELV	3464.4
100	O60282	KIF5C	RATEILNLL	2834
101	Q9P2N7, Q9P2J3	KLH13, KLHL9	EAASFLQIL	19946.3
102	Q6ZP29	LAAT1	SISSVLYLL	29
103	Q9BQK8	LPIN3	RLGEVVELL	23
104	Q9BTT6	LRRC1	EIANFMQLV	525.8
105	Q86VH5	LRRT3	NICSLVNWL	2518.8
106	Q6UWN0	LYPD4	KVTEVLNIL	837.8
107	P43357, P43362	MAGA3, MAGA9	KVAELVHFL	11.2	X
108	Q8TD91	MAGC3	KVAELVQFL	31.2
109	P43243	MATR3	ETSRVVHIM	25643.5
110	Q15013-3, Q96M98	MD2BP, PACRG	SASQVAEII	20303.4
111	Q3V5L5	MGT5B	KMSDLLELM	20.2
112	Q9Y605, Q96HT8	MOFA1, MR1L1	EIAKMAEML	16672.2
113	Q14168	MPP2	NAGDLLQIV	10096.3
114	Q5VT25	MRCKA	QITEIIQWV	166.8
115	Q68CQ1	MROH7	ELCRILYLL	332.8
116	Q96J65	MRP9	SVGEVLNIL	1686.5
117	P52701	MSH6	KISEVVELL	39.8
118	O95248	MTMR5	QVVSLVQLL	2957.8
119	Q96QG7	MTMR9	QVTSLAQII	18498.2
120	Q99836	MYD88	SVGRLLELL	2760.4
121	Q8NFP9	NBEA	ETGKLTQIV	29791.8
122	Q6PIU2	NCEH1	QVSNLIHYL	438.6
123	Q9Y5B8	NDK7	KAGEIIEII	7324.5
124	P28331	NDUS1	RTGEVMRIL	13034.9
125	Q9ULJ8	NEB1	QVSEVAQLI	3973.2
126	Q7Z6G3	NECA2	QISRLAELI	6450.1
127	Q6ZWH5	NEK10	KLVNMTYIF	788.4
128	Q8N5V2	NGEF	ELADILNIL	341.1
129	Q6KC79	NIPBL	KTVKVLNIL	3864.4
130	Q6KC79	NIPBL	NVAKILELV	182.3
131	Q9C000	NLRP1	KVVSLAELI	872.5
132	O15118	NPC1	NAVSLVNLV	3566.6
133	Q9UHC9	NPCL1	NAVSLINLV	2547.9
134	Q08J23	NSUN2	KTTQLIEML	5264.5
135	Q86Y26	NUTM1	ELSNFAYLL	138.5
136	P0DN82, P58182	O12D1, O12D2	NTTSVTEFL	4998
137	Q8NH95, P0DN81	O13C6, O13C7	QTASVTEFI	1937.5
138	Q8N6M0	OTU6B	SVTRLVNIV	4353.1
139	Q6V1P9	PCD23	NTGELINWV	1501.9
140	Q9UBF8	PI4KB	KVVQIVEIM	5896.2
141	Q7Z442	PK1L2	STSRILRYL	4828.6
142	Q9P0L9	PK2L1	RTVKLIRYV	1110.3
143	P98161	PKD1	NLSDVVQLI	39.3
144	Q9NQ66	PLCB1	EMSNLVNYI	694.5
145	Q00722	PLCB2	EMSSLVNYI	581.2
146	O75038	PLCH2	SIGEVLQLL	155.8
147	Q8IY17	PLPL6	SLVRVVQII	574.8
148	O94906	PRP6	KIGDILRLV	88.8
149	P25788	PSA3	EVAKIIYIV	1826.7
150	Q12923	PTN13	NTGQVVHLL	8470
151	P23470, P23471	PTPRG, PTPRZ	QVAKMINLM	9518.9
152	P20742	PZP	RISEITNIV	118.5
153	Q04671	P	SLTHVVEWI	83
154	Q06609	RAD51	ETGSITEMF	35782.3
155	P20936	RASA1	NLTHLLNIL	961.8
156	P98175	RBM10	EAAQLLQIL	27743.9
157	Q5TC82, Q9HBD1	RC3H1, RC3H2	SIGHVVQLL	976.3
158	O60673	REV3L	KTSEMARLF	16472.2
159	P48382	RFX5	SIVEVARFL	660
160	Q5EBL4	RIPL1	KVVRVLEIL	1951.6
161	Q9H9Y6	RPA2	SVSQMLRIV	4261.9
162	Q9NZ71	RTEL1	KLADIIQIV	5.2
163	Q9UIY3	RWD2A	NLGQFLEFL	73.7
164	P21817	RYR1	QMCHLLEYF	4552.6
165	O15126	SCAM1	KTVKLMYYL	85
166	Q9Y6U3	SCIN	NLASITRIV	599.8
167	P35498, Q99250, Q9NY46, Q14524, Q9UQD0, Q9Y5Y9	SCN1A, SCN2A, SCN3A, SCN5A, SCN8A, SCNAA	RIGRILRLI	3891.2
168	Q99250	SCN2A	EMTNILYWI	219.1
169	Q15858, Q9UI33	SCN9A, SCNBA	RIGRILRLV	1126.3
170	P37088	SCNNA	SVVEMAELV	201.3
171	Q14160	SCRIB	EVANFMQLV	981.3
172	Q9UHD8	SEPT9	RLSKVVNIV	128.8
173	Q9Y5W7	SNX14	SLSEVLELV	5.1
174	P02549	SPTA1	EAGDMLEWI	21597.6
175	Q96JI7	SPTCS	ELGKLLQLF	19850.1
176	Q9UBS9	SUCO	QLTNMTQLV	139.7
177	Q8TAQ9	SUN3	EVSNLVNYV	2937.6
178	Q8NHU6	TDRD7	ETARIAQLV	13031.3
179	Q9NXF1	TEX10	RLVQLVYFL	10.2
180	Q8IWB9	TEX2	RTSKIMRFV	1726.5
181	Q7Z2Z1	TICRR	EVTDLLRMV	9886.2
182	Q6NUQ4	TM214	NLGKFLELL	183
183	Q9BYE2	TMPSD	EAASIAEII	26390.9
184	Q96KP6-2	TNIP3	KTASMAHFV	71.4
185	Q309B1, O95361	TR16L, TRI16	STVHLIQLL	2440.2
186	Q96A61	TRI52	QLANMVQII	448
187	Q15643	TRIPB	EVGKLTQII	30970.1
188	Q9Y4A5	TRRAP	RLTSVTRLF	6383.8
189	Q9Y4A5	TRRAP	QLVHILHLI	36.1
190	Q8TEY7	UBP33	RISNLLNIM	3747.1
191	Q8NB14	UBP38	SVTDLLNYF	7006.1
192	Q9NYU1	UGGG2	KATNVVRLL	14062.1
193	Q70J99	UN13D	EASELLRYL	20880.9
194	Q8TED0	UTP15	EISHVLNFL	3092.4
195	P52735	VAV2	QTGDVLELL	5966.5
196	Q5TIE3	VW5B1	NTGKVLELV	3794
197	Q7Z5K2	WAPL	SISRVIEYL	147.3
198	P55060	XPO2	ELVNLTEFF	9493.3
199	Q9NU63	ZFP57	NLTSVARIF	17283.1
200	O95405	ZFYV9	SMVKIVNYV	8.8
201	O95789	ZMYM6	NMTDITRII	2772.3
202	P52739	ZN131	KAAEFLQML	756.8
203	Q8TAD4	ZNT5	KAVHIVQFI	1630.7
204	O95477	ABCA1	SLSSLARIF	9847.2
205	C9JUS6	ADM5	RLAEIIYWI	3.5
206	Q8IVW1-2	ARL17	SASQFAQFI	8111.2
207	Q8WXJ9	ASB17	SLAKILRYV	10
208	Q8N3C0	ASCC3	NITNLIQMV	1274.6
209	P98196	AT11A	RISELVQYF	3777.9
210	O43520	AT8B1	RMCKFLRYF	5914.6
211	Q6UX72	B3GN9	NVGNLLEFL	2043.8
212	Q6ZMU1	C3P1	SLCDMANWI	101.2
213	Q9NX04	CA109	SVADMLEWL	81.9
214	P22676	CALB2	EMAELAQIL	1913.9
215	Q8NEL0	CCD54	QMTDIVHMI	23.4
216	Q567U6	CCD93	KLTEILELL	9.2
217	Q53FE4	CD017	SLAEVLQWL	5.8
218	Q49AR2	CE022	STGEILEIL	4631.4
219	Q92674	CENPI	SVSKLIHYV	32.6
220	Q9HA82	CERS4	EACKMVNYM	28841.8
221	D6REC4	CFA99	KMCKFLRFF	6056.4
222	P00751-2	CFAB	NTSHFLQIL	8316.2
223	Q96CB5	CH044	KISQVLELF	8241.7
224	Q5VXU3	CHIC1	ETSNMMEYV	3751.3
225	Q5T280	CI114	QLARILQYL	21.2
226	A6NMZ7	CO6A6	STCELIQYV	141.6
227	P10643	CO7	NTVEVAQFI	3058.1
228	Q8WTW3	COG1	QICSLVELL	1639.2
229	P83436	COG7	NLVKVTELV	108.6
230	Q02318	CP27A	QVSDMAQLF	18851.6
231	P04632	CPNS1	SATELMNIL	11219.5
232	Q96SM3	CPXM1	QVARFIRLL	4877.8
233	Q68DL7	CR063	KMGQIINIF	6007.1
234	Q96RY5	CRML	KVSSLIEFL	153.5
235	O60676	CST8	QVTNLLEYL	2531
236	Q9UI47	CTNA3	RAARVAHIV	7995.1
237	P08034	CXB1	NVAEVVYLI	47.7
238	O95377	CXB5	NLVELIYLV	4.9
239	Q7L576	CYFP1	EVTKLMNFM	20702
240	Q9H773	DCTP1	EVGELAELF	32058
241	Q9NUL7	DDX28	KVAELVHIL	103.2
242	Q53GQ0	DHB12	SVCKMTQLV	2024.2
243	Q14562	DHX8	KTTQITQYL	2429.5
244	Q5T7M9	DIK1A	NLSELVNLI	74.3
245	Q9P2K9	DISP3	SISSFLQML	185.6
246	O75165	DJC13	SITSLAEFV	168
247	Q96M86	DNHD1	ELTDFMHIF	10624.9
248	Q96M86	DNHD1	EVTSMARIL	32287.7
249	Q8WXX0	DYH7	EVVELIEII	9340.6
250	Q8NDI1	EHBP1	KAAKITEIV	5165
251	P49770	EI2BB	NAGELMELI	10596.2
252	Q9UJA9	ENPP5	RVAKIIEWF	11451.6
253	Q8IYW4	ENTD1	SLSEIMNML	11.6
254	P98073	ENTK	RVSRFTEWI	1604.5
255	P19447	ERCC3	QTSDITEYL	701.4
256	P30040	ERP29	EMTRIARLI	15179.8
257	Q9H790	EXO5	SLGDLMELV	10.1
258	P0CF97	F200B	NAVKVVNFI	8916
259	Q7L8L6	FAKD5	SLSQLVHLI	47.7
260	Q14517	FAT1	EVGHVIRYV	8101.9
261	Q86VR8	FJX1	SVVSLTRWL	4281.5
262	Q8N1E6	FXL14	SLGRIAQYL	89.4
263	O14556	G3PT	RVVDLLRYM	1089.7
264	P34059	GALNS	SIGKILELL	739
265	P47211	GALR1	SIADLAYLL	13.3
266	P31150	GDIA	KAGQVIRII	25677.1
267	Q8ND71	GIMA8	QITQVLELL	3014.7
268	Q6PRD1	GP179	QAANFLNML	8127
269	Q9BRR8	GPTC1	SATSVLEFL	4055.1
270	P10144	GRAB	KVSSFVHWI	54.8
271	A4D2P6	GRD2I	KLAKILEFV	4.5
272	Q9C0E4	GRIP2	EAGDVLELI	18049
273	Q16772	GSTA3	SLVELLYYV	1.9
274	P05546	HEP2	SAGNILQLF	26241.4
275	A2PYH4	HFM1	SLVQLVRLF	5959.6
276	Q86VS8	HOOK3	ELGRMLQLI	3689.3
277	Q4G0P3	HYDIN	SISEFTEII	366.3
278	Q5VY09	IER5	ETGNVANLI	27976.3
279	Q96G21	IMP4	RVSDILRYL	318.6
280	Q8N201	INT1	SMSKLLQFL	25.3
281	Q8N5M9	JAGN1	SAVSIMYLV	91
282	Q9ULL0	K1210	NLGDLARIV	2362
283	Q3ZCT8	KBTBC	RTVHLVELL	1740.2
284	Q9ULS6	KCNS2	RVAQVLRLM	5304.7
285	Q9BQ31	KCNS3	NMGKVVQIL	1629.5
286	Q9BQ31	KCNS3	KVVQILRLM	4579.5
287	Q6PIU1	KCNV1	RIVQVLRLL	1369.7
288	Q14681	KCTD2	NIASLVRLV	861.9
289	Q8NBE8	KLH23	EAADLLQFL	10135
290	Q9P2K6	KLH42	QVTSLLQLL	4827.9
291	Q8WZ60	KLHL6	KTGDLVEIL	6054.8
292	Q9Y5K2	KLK4	NLCKFTEWI	705.8
293	P50748	KNTC1	NITELVNYL	318.9
294	O95202	LETM1	STSQVAEIV	7809.8
295	A6NM36	LRC30	EVGKLTRIV	31267
296	Q5U5X0	LYRM7	RAVKVLQLF	19461.3
297	Q16706	MA2A1	RAAEILYYF	2587.4
298	P43356	MAGA2	KMVELVHFL	2.9
299	P43359	MAGA5	KVADLIHFL	9.7
300	P43360	MAGA6	KVAKLVHFL	88.2
301	P43361	MAGA8	KVAELVRFL	184.5
302	P43363	MAGAA	KVTDLVQFL	173.1
303	P43365	MAGAC	KMAELVHFL	2.5		X
304	A8MXT2	MAGBH	KTGELVQFL	902
305	Q96M61	MAGBI	KVVSLVHFL	58.3
306	Q9UBF1	MAGC2	KVAELVEFL	25.1
307	Q9HCI5	MAGE1	NVAELLQFL	138.8
308	Q9NU22	MDN1	STTRLTEML	11850.4
309	Q9UHV7	MED13	SVTSVTELM	5367.5
310	Q9UHV7	MED13	QTSDVLRFV	1026.2
311	Q6ZRQ5	MMS22	QLVKLTRLL	1449.9
312	Q9Y5S2	MRCKB	QIAEIIQWV	26.9
313	Q9H579-2	MROH8	SAGSFVELL	8023.6
314	Q86WG5	MTMRD	QVTSLVQLL	6110.8
315	P42345	MTOR	RIGRFANYL	798.2
316	Q9BXJ9	NAA15	SAAKMVYYL	606.4
317	O60287	NPA1P	SVGDILRLL	1973.4
318	Q96MG7	NSE3	KVSELVQFL	70.5
319	Q92621	NU205	NVVNIARYL	6679
320	Q8NGY7	O10J6	NLTEVTEFV	10.7
321	A6ND48	O14I1	NLTKVTEFL	135.2
322	Q8NH70	O4A16	SLGSLMYFF	853.5
323	Q8NGI8	O5AN1	NITEITYFI	30.9
324	Q96R45	OR2A7	NITSITEFL	657.3
325	Q8NGF8	OR4B1	STSNVTELI	3751.4
326	A6NMS3	OR5K4	QTCSIANLF	22426.3
327	Q8NGQ6	OR9I1	NLTRVTEFI	281.8
328	Q9NX31	OSER1	KMSHMAEMM	280.9
329	P51582	P2RY4	EICKFVRFL	13337.8
330	Q9UKK3	PARP4	EVSDLVEMI	9704.1
331	Q9NPG4	PCD12	EMSSLLEML	938.8
332	Q8IVE3-3	PKHH2	QTVQVLNFF	15992.8
333	Q92620	PRP16	KTTQLTQYL	3434.9
334	Q86XN7	PRSR1	QVVDLLRYF	11266.9
335	Q86XN7-2	PRSR1	KVVDLLRYF	5629.9
336	O94844	RHBT1	QIAEVLEMF	8044.5
337	Q9H4K1	RIBC2	NLAEITNLL	15.4
338	Q969X0	RIPL2	KVVRVLEML	990.4
339	Q13129	RLF	RACQLTEFL	9313
340	Q8WU17	RN139	STGSIIEFI	1383.6
341	O14802	RPC1	STGDIIQFI	913.7
342	Q9Y224	RTRAF	EAAQILRLL	23953.3
343	O15127	SCAM2	RICKMLYYL	80
344	P35499	SCN4A	RIGRVLRLI	4199.3
345	Q9Y6X0	SETBP	NLAKLAQLV	162.2
346	A4FU49-6	SH321	QAGEIVEMI	13648
347	Q6UWI4	SHSA2	NAASLLQLL	7796.7
348	Q9UHJ3	SMBT1	SVADVVRFI	320.9
349	Q14683	SMC1A	NIGKVANYI	4631.6
350	Q8N0Z3	SPICE	SLCRLVRYL	475
351	Q8IVW8	SPNS2	SLGNVLNYL	14.9
352	Q9NRC6	SPTN5	QLAEVVELL	13.2
353	P08842	STS	SVGQILNLL	1972.5
354	O00186	STXB3	NASKLAQLV	15804.8
355	O75478	TAD2A	ELCQMVRLV	5911.7
356	Q8IXB3	TARG1	RLGRLARLL	1982
357	Q9UBB9	TFP11	NLSKVLEMV	41.2
358	Q9H808	TLE6	QIGNVLQIV	1570.2
359	Q9Y490	TLN1	KVSQMAQYF	14322.2
360	P63316	TNNC1	ELGKVMRML	10907.4
361	Q9BVS5	TR61B	NITQVIELL	2838.2
362	Q07283	TRHY	SICDITEIF	10090
363	Q9UKP6	UR2R	RTARIVNYL	805.6
364	Q9H598	VIAAT	RVVNVAQII	5987
365	Q9H598	VIAAT	NVAQIIELV	338.9
366	Q8ND82	Z280C	NISKMAELF	19460.7
367	Q49AG3	ZBED5	QAVQIINYI	7302
368	Q8NCP5	ZBT44	EASELANYF	30965
369	A2A288	ZC12D	ELSDLARLI	6212.6
370	Q8NB15-1	ZN511	NMCSVLRIL	1301.9
BLOSUM62 score ≥1 (motif-unguided)
Search rule	BLOSUM62 score ≥1
Input sequence	[KEQR]-[ILMV]-[AS]-[DEKQ]-[ILMV]-[ILMV]-[HNY]-[FWY]-[ILMV]
	UniProtKB accession	Protein	Peptide amino acid sequence	IC50 (nM), A*02:01	Intended target epitope	cross-reactive epitope, MAGE-A12	cross-reactive epitope, EPS8L2
1	P43357, P43362	MAGA3, MAGA9	KVAELVHFL	11.2	X
2	C9JUS6	ADM5	RLAEIIYWI	3.5
3	P43359	MAGA5	KVADLIHFL	9.7
4	P43360	MAGA6	KVAKLVHFL	88.2
5	P43365	MAGAC	KMAELVHFL	2.5		X
PAM30 score ≥0 (motif-unguided)
Search rule	PAM30 score ≥0
Input sequence	[KR]-[VI]-[AS]-[DEQ]-[LM]-[VI]-[HNQ]-[FY]-[LM]
	UniProtKB accession	Protein	Peptide amino acid sequence	IC50 (nM), A*02:01	Intended target epitope	cross-reactive epitope, MAGE-A12	cross-reactive epitope, EPS8L2
1	P43357, P43362	MAGA3, MAGA9	KVAELVHFL	11.2	X
2	Q8TD91	MAGC3	KVAELVQFL	31.2
3	P43359	MAGA5	KVADLIHFL	9.7
4	Q96MG7	NSE3	KVSELVQFL	70.5
PAM30 score ≥1 (motif-unguided)
Search rule	PAM30 score ≥1
Input sequence	K-[VI]-A-[DEQ]-[LM]-[VI]-[HQ]-[FY]-[LM]
	UniProtKB accession	Protein	Peptide amino acid sequence	IC50 (nM), A*02:01	Intended target epitope	cross-reactive epitope, MAGE-A12	cross-reactive epitope, EPS8L2
1	P43357, P43362	MAGA3, MAGA9	KVAELVHFL	11.2	X
2	Q8TD91	MAGC3	KVAELVQFL	31.2
3	P43359	MAGA5	KVADLIHFL	9.7
