# Supplementary material for: Multi-tiered approach to detect autoimmune cross-reactivity of therapeutic T cell receptors
Source: Sci Adv. 2023 Jul 26;9(30):eadg9845. doi: 10.1126/sciadv.adg9845 (PMC10371023; doi:10.1126/sciadv.adg9845)
Supplement: Supplementary file 2 — Data files S1 to S5 [file sciadv.adg9845_data_files_s1_to_s5.zip › adg9845_Data_file_S3.xlsx]

## Sheet: Sheet1
Supplementary Data File S3: BLOSUM62 substitution matrix and PAM30 substitution matrix
BLOSUM62 substituion matrix																						PAM30 substituion matrix
C	9																					A	6
S	-1	4																				C	-6	10
T	-1	1	5																			D	-3	-14	8
P	-3	-1	-1	7																		E	-2	-14	2	8
A	0	1	0	-1	4																	F	-8	-13	-15	-14	9
G	-3	0	-2	-2	0	6																G	-2	-9	-3	-4	-9	6
N	-3	1	0	-2	-2	0	6															H	-7	-7	-4	-5	-6	-9	9
D	-3	0	-1	-1	-2	-1	1	6														I	-5	-6	-7	-5	-2	-11	-9	8
E	-4	0	-1	-1	-1	-2	0	2	5													K	-7	-14	-4	-4	-14	-7	-6	-6	7
Q	-3	0	-1	-1	-1	-2	0	0	2	5												L	-6	-15	-12	-9	-3	-10	-6	-1	-8	7
H	-3	-1	-2	-2	-2	-2	1	-1	0	0	8											M	-5	-13	-11	-7	-4	-8	-10	-1	-2	1	11
R	-3	-1	-1	-2	-1	-2	0	-2	0	1	0	5										N	-4	-11	2	-2	-9	-3	0	-5	-1	-7	-9	8
K	-3	0	-1	-1	-1	-2	0	-1	1	1	-1	2	5									P	-2	-8	-8	-5	-10	-6	-4	-8	-6	-7	-8	-6	8
M	-1	-1	-1	-2	-1	-3	-2	-3	-2	0	-2	-1	-1	5								Q	-4	-14	-2	1	-13	-7	1	-8	-3	-5	-4	-3	-3	8
I	-1	-2	-1	-3	-1	-4	-3	-3	-3	-3	-3	-3	-3	1	4							R	-7	-8	-10	-9	-9	-9	-2	-5	0	-8	-4	-6	-4	-2	8
L	-1	-2	-1	-3	-1	-4	-3	-4	-3	-2	-3	-2	-2	2	2	4						S	0	-3	-4	-4	-6	-2	-6	-7	-4	-8	-5	0	-2	-5	-3	6
V	-1	-2	0	-2	0	-3	-3	-3	-2	-2	-3	-3	-2	1	3	1	4					T	-1	-8	-5	-6	-9	-6	-7	-2	-3	-7	-4	-2	-4	-5	-6	0	7
F	-2	-2	-2	-4	-2	-3	-3	-3	-3	-3	-1	-3	-3	0	0	0	-1	6				V	-2	-6	-8	-6	-8	-5	-6	2	-9	-2	-1	-8	-6	-7	-8	-6	-3	7
Y	-2	-2	-2	-3	-2	-3	-2	-3	-2	-1	2	-2	-2	-1	-1	-1	-1	3	7			W	-13	-15	-15	-17	-4	-15	-7	-14	-12	-6	-13	-8	-14	-13	-2	-5	-13	-15	13
W	-2	-3	-2	-4	-3	-2	-4	-4	-3	-2	-2	-3	-3	-1	-3	-2	-3	1	2	11		Y	-8	-4	-11	-8	2	-14	-3	-6	-9	-7	-11	-4	-13	-12	-10	-7	-6	-7	-5	10
	C	S	T	P	A	G	N	D	E	Q	H	R	K	M	I	L	V	F	Y	W			A	C	D	E	F	G	H	I	K	L	M	N	P	Q	R	S	T	V	W	Y
Henikoff S, Henikoff JG. Amino acid substitution matrices from protein blocks. Proc Natl Acad Sci U S A. 1992 Nov 15;89(22):10915-9. doi: 10.1073/pnas.89.22.10915. PMID: 1438297; PMCID: PMC50453.																						Dayhoff,M.O. et al. (1978) A model of evolutionary change in proteins. In: Dayhoff, M.O. (ed.) Atlas of Protein Sequence and Structure. National Biomedical Research Foundation. Silver Springs, MD, pp. 345–352.
