# Supplementary material for: Multi-tiered approach to detect autoimmune cross-reactivity of therapeutic T cell receptors
Source: Sci Adv. 2023 Jul 26;9(30):eadg9845. doi: 10.1126/sciadv.adg9845 (PMC10371023; doi:10.1126/sciadv.adg9845)
Supplement: Supplementary file 2 — Data files S1 to S5 [file sciadv.adg9845_data_files_s1_to_s5.zip › adg9845_Data_file_S4.xlsx]

## Sheet: CD20_A0201
Supplementary Data File S4: Protein BLAST search result
Intended target antigen	Intended eptiope amino acid sequence	HLA restriction
CD20	SLFLGILSV	A*02:01
Index cross-reactive protein	Index cross-reactive epitope sequence	HLA restriction
TTMP (C3orf52)	SIFLGVITV	A*02:01
BLAST input sequence	SLFLGILSV
BLAST output
	Subject	Accession #	Description
1	SLFLGILSV	BAF84857.1	188-196 unnamed protein product [Homo sapiens]
2	SLFLGILSV	CAA30179.1	188-196 unnamed protein product [Homo sapiens]
3	SLFLGILSV	AAA88911.1	188-196 differentiation antigen [Homo sapiens]
4	SLFLGILSV	NP_068769.2	188-196 B-lymphocyte antigen CD20 [Homo sapiens]
5	SLFLGILSV	EAW73890.1	187-195 membrane-spanning 4-domains, subfamily A, member 1, isoform CRA_b [Homo sapiens]
6	SLFLGILSV	6VJA_C	151-159 Structure of CD20 in complex with rituximab Fab [Homo sapiens]
7	SLFLGILSV	6Y92_A	148-156 Structure of full-length CD20 in complex with Ofatumumab Fab [Homo sapiens]
8	SLFLGILSV	6Y90_A	144-152 Structure of full-length CD20 in complex with Rituximab Fab [Homo sapiens]
9	SLFLGILSV	6Y97_A	144-152 Structure of full-length CD20 in complex with Obinutuzumab Fab [Homo sapiens]
10	LFLGVLSV	EAX10657.1	361-368 chromosome 20 open reading frame 54, isoform CRA_a [Homo sapiens]
11	LFLGVLSV	NP_001357014.1	361-368 solute carrier family 52, riboflavin transporter, member 3 [Homo sapiens]
12	LFLGVLSV	AAH09750.2	361-368 Chromosome 20 open reading frame 54 [Homo sapiens]
13	LFLGVLSV	BAF84395.1	361-368 unnamed protein product [Homo sapiens]
14	LFLGVLSV	AUI80410.1	361-368 SLC52A3b transcript variant 2 [Homo sapiens]
15	LFLGVLSV	BAC11113.1	361-368 unnamed protein product [Homo sapiens]
16	SLFLGIL	7TJ8_A	442-448 Chain A, Sodium channel protein type 7 subunit alpha [Homo sapiens]
17	SLFLGIL	EAX11312.1	395-401 sodium channel, voltage-gated, type VII, alpha, isoform CRA_a, partial [Homo sapiens]
18	SLFLGIL	KAI4036770.1	387-393 LOW QUALITY PROTEIN
19	SLFLGIL	KAI2525613.1	387-393 sodium voltage-gated channel alpha subunit 7 [Homo sapiens]
20	SLFLGIL	NP_002967.2	387-393 sodium channel protein type 7 subunit alpha [Homo sapiens]
21	SLFLGIL	AAA59899.1	387-393 Na+ channel [Homo sapiens]
22	SLFLGIL	EAX11313.1	387-393 sodium channel, voltage-gated, type VII, alpha, isoform CRA_b [Homo sapiens]
23	SLFLGIL	KAI4036774.1	387-393 sodium voltage-gated channel alpha subunit 7 [Homo sapiens]
24	SLFLGIL	KAI2525617.1	387-393 sodium voltage-gated channel alpha subunit 7 [Homo sapiens]
25	SLFLGIL	KAI2525618.1	387-393 sodium voltage-gated channel alpha subunit 7 [Homo sapiens]
26	SLFLGIL	KAI4036775.1	387-393 sodium voltage-gated channel alpha subunit 7 [Homo sapiens]
27	SLFLGRILS	7KZP_E	385-393 Chain E, Fanconi anemia group E protein [Homo sapiens]
28	SLFLGRILS	KAI4018013.1	366-374 FA complementation group E [Homo sapiens]
29	SLFLGRILS	NP_068741.1	366-374 Fanconi anemia group E protein isoform 1 [Homo sapiens]
30	SLFLGRILS	XP_005248942.1	359-367 Fanconi anemia group E protein isoform X1 [Homo sapiens]
31	SLFLGRILS	XP_005248943.1	343-351 Fanconi anemia group E protein isoform X2 [Homo sapiens]
32	SLFLGRILS	KAI4018014.1	366-374 FA complementation group E [Homo sapiens]
33	SLFLGRILS	KAI2542040.1	366-374 FA complementation group E [Homo sapiens]
34	SLFLGRILS	XP_005248944.1	366-374 Fanconi anemia group E protein isoform X3 [Homo sapiens]
35	SLFLGRILS	XP_047274256.1	343-351 Fanconi anemia group E protein isoform X4 [Homo sapiens]
36	SLFLGRILS	NP_001397805.1	366-374 Fanconi anemia group E protein isoform 2 [Homo sapiens]
37	SLFLGRILS	XP_047274257.1	366-374 Fanconi anemia group E protein isoform X6 [Homo sapiens]
38	SLFLGRILS	XP_011512645.1	268-276 Fanconi anemia group E protein isoform X7 [Homo sapiens]
39	SLFLGRILS	XP_047274259.1	343-351 Fanconi anemia group E protein isoform X8 [Homo sapiens]
40	SLFLGTFFISSGLILSV	NP_001317235.1	147-163 uncharacterized protein C1orf159 isoform 1 precursor [Homo sapiens]
41	SLFLGTFFISSGLILSV	NP_001350454.1	111-127 uncharacterized protein C1orf159 isoform 3 precursor [Homo sapiens]
42	SLFLGRILS	2ILR_A	94-102 Chain A, Fanconi anemia group E protein [Homo sapiens]
43	SLFLGTFFISSGLILSV	BAC87438.1	21-37 unnamed protein product [Homo sapiens]
44	SLFLGTFFISSGLILSV	KAI2514425.1	111-127 hypothetical protein KI723_010026, partial [Homo sapiens]
45	SLFLGTFFISSGLILSV	BAG63402.1	122-138 unnamed protein product [Homo sapiens]
46	SLFLGTFFISSGLILSV	NP_060361.4	111-127 uncharacterized protein C1orf159 isoform 2 precursor [Homo sapiens]
47	SLFLGTFFISSGLILSV	AAQ88854.1	111-127 ALRH2998 [Homo sapiens]
48	SLFLGTFFISSGLILSV	AAH08788.1	111-127 C1orf159 protein [Homo sapiens]
49	SLFLGTFFISSGLILSV	EAW56291.1	111-127 chromosome 1 open reading frame 159, isoform CRA_c [Homo sapiens]
50	FLGILSI	BAC05865.1	60-66 seven transmembrane helix receptor [Homo sapiens]
51	LFLGVLS	MBB1726136.1	7-13 immunoglobulin heavy chain junction region [Homo sapiens]
52	SLFLVDHGILS	4NRE_A	306-316 The structure of human 15-lipoxygenase-2 with a substrate mimic [Homo sapiens]
53	SLFLVDHGILS	7LAF_A	299-309 Chain A, Polyunsaturated fatty acid lipoxygenase ALOX15B [Homo sapiens]
54	SLFLVDHGILS	AAL76274.1	286-296 15-lipoxygenase 2 [Homo sapiens]
55	SLFLVDHGILS	BAF85468.1	286-296 unnamed protein product [Homo sapiens]
56	SLFLVDHGILS	AAB61706.1	286-296 15S-lipoxygenase [Homo sapiens]
57	SLFLVDHGILS	NP_001132.2	286-296 polyunsaturated fatty acid lipoxygenase ALOX15B isoform d [Homo sapiens]
58	SLFLVDHGILS	AAH35217.1	286-296 Arachidonate 15-lipoxygenase, type B [Homo sapiens]
59	SLFLVDHGILS	KAI2581257.1	286-296 arachidonate 15-lipoxygenase type B [Homo sapiens]
60	SLFLVDHGILS	KAI4047767.1	286-296 arachidonate 15-lipoxygenase type B [Homo sapiens]
61	SLFLVDHGILS	NP_001034219.1	286-296 polyunsaturated fatty acid lipoxygenase ALOX15B isoform a [Homo sapiens]
62	SLFLVDHGILS	EAW90102.1	286-296 arachidonate 15-lipoxygenase, type B, isoform CRA_e [Homo sapiens]
63	SLFLVDHGILS	AAL76275.1	286-296 15-lipoxygenase 2 splice variant a [Homo sapiens]
64	SLFLVDHGILS	EAW90099.1	286-296 arachidonate 15-lipoxygenase, type B, isoform CRA_c [Homo sapiens]
65	SLFLVDHGILS	AAL76277.1	286-296 15-lipoxygenase 2 splice variant c [Homo sapiens]
66	SLFLVDHGILS	AAL76276.1	286-296 15-lipoxygenase 2 splice variant b [Homo sapiens]
67	SLFLVDHGILS	NP_001034220.1	286-296 polyunsaturated fatty acid lipoxygenase ALOX15B isoform b [Homo sapiens]
68	SLFLVDHGILS	BAG62260.1	286-296 unnamed protein product [Homo sapiens]
69	LFLGIL	EAW72230.1	494-499 leukocyte immunoglobulin-like receptor, subfamily A (with TM domain), member 4, isoform CRA_a [Homo sapiens]
70	LFLGIL	KAI2593087.1	458-463 leukocyte immunoglobulin like receptor A4 [Homo sapiens]
71	LFLGIL	NP_036408.4	458-463 leukocyte immunoglobulin-like receptor subfamily A member 4 precursor [Homo sapiens]
72	LFLGIL	AAD02203.1	458-463 immunoglobulin-like transcript 7 [Homo sapiens]
73	LFLGIL	AAI09200.1	458-463 Leukocyte immunoglobulin-like receptor, subfamily A (with TM domain), member 4 [Homo sapiens]
74	SLFLVDHGILS	EAW90097.1	92-102 arachidonate 15-lipoxygenase, type B, isoform CRA_a [Homo sapiens]
75	LFLGIL	AAL36993.1	424-429 immunoglobulin-like transcript-7, partial [Homo sapiens]
76	LFLGIL	AAI09199.1	392-397 LILRA4 protein [Homo sapiens]
77	LFLGIL	BAD96223.1	149-154 adiponectin receptor 1 variant, partial [Homo sapiens]
78	LFLGIL	BAG50922.1	149-154 unnamed protein product [Homo sapiens]
79	LFLGIL	NP_001277482.1	149-154 adiponectin receptor protein 1 [Homo sapiens]
80	LFLGIISI	NP_001230618.1	152-159 LETM1 domain-containing protein 1 isoform b [Homo sapiens]
81	LFLGIISI	EAW58171.1	152-159 LETM1 domain containing 1, isoform CRA_f [Homo sapiens]
82	LFLGIL	AAD34040.1	149-154 CGI-45 protein [Homo sapiens]
83	LFLGIISI	NP_001338244.1	146-153 LETM1 domain-containing protein 1 isoform f [Homo sapiens]
84	LFLGIISI	BAG37574.1	139-146 unnamed protein product [Homo sapiens]
85	LFLGIISI	NP_056231.3	139-146 LETM1 domain-containing protein 1 isoform a [Homo sapiens]
86	LFLGIISI	AAK34885.1	139-146 cervical cancer 1 protooncogene protein p40 [Homo sapiens]
87	LFLGIISI	NP_001338245.1	146-153 LETM1 domain-containing protein 1 isoform g [Homo sapiens]
88	LFLGIISI	XP_047284643.1	146-153 LETM1 domain-containing protein 1 isoform X1 [Homo sapiens]
89	LFLGIISI	NP_001338246.1	139-146 LETM1 domain-containing protein 1 isoform h [Homo sapiens]
90	FLGVLSV	NP_001005465.1	63-69 olfactory receptor 10G3 [Homo sapiens]
91	LFLGIISI	XP_047284644.1	139-146 LETM1 domain-containing protein 1 isoform X2 [Homo sapiens]
92	FLGVLSV	ALI87509.1	63-69 OR10G3 [Homo sapiens]
93	LFLGIL	5LXG_A	79-84 Revised crystal structure of the human adiponectin receptor 1 in an open conformation [Homo sapiens]
94	LFLGIL	6KRZ_A	79-84 Crystal structure of the human adiponectin receptor 1 D208A mutant [Homo sapiens]
95	LFLGIISI	NP_001338241.1	83-90 LETM1 domain-containing protein 1 isoform d [Homo sapiens]
96	LFLGIISI	EAW58168.1	83-90 LETM1 domain containing 1, isoform CRA_c [Homo sapiens]
97	LFLGIL	EAW91449.1	73-78 adiponectin receptor 1, isoform CRA_a [Homo sapiens]
98	LFLGIISI	KAI2565714.1	106-113 LETM1 domain containing 1, partial [Homo sapiens]
99	LFLGIISI	KAI4065968.1	106-113 LETM1 domain containing 1, partial [Homo sapiens]
100	LFLGIISI	NP_001338249.1	83-90 LETM1 domain-containing protein 1 isoform k [Homo sapiens]
101	LFLGIISI	NP_001338251.1	45-52 LETM1 domain-containing protein 1 isoform m [Homo sapiens]
102	LFLGIL	KAI2520994.1	149-154 adiponectin receptor 1, partial [Homo sapiens]
103	LFLGIL	1EKU_A	29-34 Crystal Structure Of A Biologically Active Single Chain Mutant Of Human Ifn-gamma [Homo sapiens]
104	LFLGIL	1EKU_A	155-160 Crystal Structure Of A Biologically Active Single Chain Mutant Of Human Ifn-gamma [Homo sapiens]
105	LFLGIL	1FYH_A	29-34 1
106	LFLGIL	1FYH_A	153-158 1
107	LFLGIL	KAI2520996.1	149-154 adiponectin receptor 1, partial [Homo sapiens]
108	LFLGIL	NP_076434.2	162-167 membrane-spanning 4-domains subfamily A member 5 [Homo sapiens]
109	LFLGIL	CAA26022.1	51-56 interferon precursor [Homo sapiens]
110	LFLGIL	CAP17327.1	51-56 interferon gamma [Homo sapiens]
111	LFLGIL	NP_000610.2	51-56 interferon gamma precursor [Homo sapiens]
112	LFLGIL	AAP20098.1	51-56 interferon gamma [Homo sapiens]
113	LFLGIL	6E3K_A	32-37 Interferon gamma signalling complex with IFNGR1 and IFNGR2 [Homo sapiens]
114	LFLGIL	AAP20100.1	29-34 interferon gamma [Homo sapiens]
115	LFLGIL	AAM28885.1	29-34 interferon-gamma [Homo sapiens]
116	LFLGIL	AAK95388.1	28-33 interferon gamma, partial [Homo sapiens]
117	LFLGIL	3BES_L	29-34 Structure of a Poxvirus ifngbp/ifng Complex [Homo sapiens]
118	LFLGIL	1HIG_A	28-33 Three-Dimensional Structure Of Recombinant Human Interferon- Gamma. [Homo sapiens]
119	LFLGIL	CAA44326.1	29-34 interferon-gamma variant [Homo sapiens]
120	LFLGIL	1FG9_A	29-34 3
121	LFLGIL	CAA44330.1	29-34 interferon-gamma variant [Homo sapiens]
122	LFLGIL	CAA44331.1	29-34 interferon gamma variant [Homo sapiens]
123	LFLGIL	CAA44329.1	29-34 interferon-gamma variant [Homo sapiens]
124	LFLGIL	CAA44328.1	29-34 interferon-gamma variant [Homo sapiens]
125	LFLGIL	CAA44327.1	29-34 interferon-gamma variant [Homo sapiens]
126	SLFLMILTV	XP_011519666.1	286-294 chondroitin sulfate synthase 1 isoform X1 [Homo sapiens]
127	LFLG	XP_011519666.1	194-197 chondroitin sulfate synthase 1 isoform X1 [Homo sapiens]
128	SLYLGIL	NP_006437.3	206-212 solute carrier organic anion transporter family member 1B1 [Homo sapiens]
129	MFLAALS	NP_006437.3	29-35 solute carrier organic anion transporter family member 1B1 [Homo sapiens]
130	SLYLGIL	AAD38323.1	206-212 liver specific transporter [Homo sapiens]
131	MFLAALS	AAD38323.1	29-35 liver specific transporter [Homo sapiens]
132	SLYLGIL	AAI14377.1	206-212 Solute carrier organic anion transporter family, member 1B1 [Homo sapiens]
133	MFLAALS	AAI14377.1	29-35 Solute carrier organic anion transporter family, member 1B1 [Homo sapiens]
134	SLYLGIL	AAF20212.1	206-212 organic anion transport polypeptide 2 [Homo sapiens]
135	MFLAALS	AAF20212.1	29-35 organic anion transport polypeptide 2 [Homo sapiens]
136	FLGILS	XP_011535154.1	6-11 transmembrane protein 260 isoform X2 [Homo sapiens]
137	SLFLGI	XP_047281938.1	419-424 sphingosine-1-phosphate lyase 1 isoform X3 [Homo sapiens]
138	FLGILS	NP_001004472.1	82-87 olfactory receptor 10R2 isoform 1 [Homo sapiens]
139	FLGILS	ALI87536.1	82-87 OR10R2, partial [Homo sapiens]
140	FLGILS	KAI4083360.1	71-76 olfactory receptor family 10 subfamily R member 2 [Homo sapiens]
141	FLGILS	NP_001382678.1	71-76 olfactory receptor 10R2 isoform 2 [Homo sapiens]
142	FLGILS	ALI87596.1	71-76 OR10R2 [Homo sapiens]
143	FLGILS	KAI4083362.1	71-76 olfactory receptor family 10 subfamily R member 2 [Homo sapiens]
144	SLYLGIL	AAH54878.1	206-212 SLCO1B1 protein, partial [Homo sapiens]
145	MFLAALS	AAH54878.1	29-35 SLCO1B1 protein, partial [Homo sapiens]
146	SLYLGIL	AAH20696.1	206-212 SLCO1B1 protein, partial [Homo sapiens]
147	MFLAALS	AAH20696.1	29-35 SLCO1B1 protein, partial [Homo sapiens]
148	SLYLGIL	AAI05597.1	206-212 SLCO1B1 protein, partial [Homo sapiens]
149	MFLAALS	AAI05597.1	29-35 SLCO1B1 protein, partial [Homo sapiens]
150	SLYLGIL	AAH70172.1	206-212 SLCO1B1 protein, partial [Homo sapiens]
151	MFLAALS	AAH70172.1	29-35 SLCO1B1 protein, partial [Homo sapiens]
152	FLGILS	EAW64571.1	6-11 hCG2042070, partial [Homo sapiens]
153	LFLGIIS	XP_011514610.4	759-765 phosphatidylcholine translocator ABCB4 isoform X1 [Homo sapiens]
154	LFLGIIS	EAW76949.1	773-779 ATP-binding cassette, sub-family B (MDR/TAP), member 4, isoform CRA_e [Homo sapiens]
155	LFLGIIS	XP_011514611.4	759-765 phosphatidylcholine translocator ABCB4 isoform X2 [Homo sapiens]
156	LFLGIIS	AAH42531.1	759-765 ATP-binding cassette, sub-family B (MDR/TAP), member 4 [Homo sapiens]
157	LFLGIIS	NP_061337.1	759-765 phosphatidylcholine translocator ABCB4 isoform B [Homo sapiens]
158	LFLGIIS	6S7P_A	759-765 Nucleotide bound ABCB4 [Homo sapiens]
159	LFLGIIS	NP_000434.1	759-765 phosphatidylcholine translocator ABCB4 isoform A [Homo sapiens]
160	LFLGIIS	XP_047276431.1	759-765 phosphatidylcholine translocator ABCB4 isoform X3 [Homo sapiens]
161	LFLGIIS	NP_061338.1	759-765 phosphatidylcholine translocator ABCB4 isoform C [Homo sapiens]
162	LFLGIIS	EAW76944.1	759-765 ATP-binding cassette, sub-family B (MDR/TAP), member 4, isoform CRA_a [Homo sapiens]
163	LFLGIIS	XP_047276433.1	759-765 phosphatidylcholine translocator ABCB4 isoform X5 [Homo sapiens]
164	SLFLSIL	P0C7U9.1	72-78 RecName
165	FLAILSV	EAW64318.1	161-167 hCG2036540, isoform CRA_b [Homo sapiens]
166	LGILSV	XP_016883228.1	122-127 nuclear receptor coactivator 6 isoform X1 [Homo sapiens]
167	FLGI	XP_016883228.1	175-178 nuclear receptor coactivator 6 isoform X1 [Homo sapiens]
168	LGILSV	XP_016883230.1	122-127 nuclear receptor coactivator 6 isoform X2 [Homo sapiens]
169	FLGI	XP_016883230.1	175-178 nuclear receptor coactivator 6 isoform X2 [Homo sapiens]
170	LGILSV	XP_016883231.1	122-127 nuclear receptor coactivator 6 isoform X3 [Homo sapiens]
171	LGILSV	XP_011527023.1	122-127 nuclear receptor coactivator 6 isoform X4 [Homo sapiens]
172	FLGI	XP_011527023.1	175-178 nuclear receptor coactivator 6 isoform X4 [Homo sapiens]
173	LGILSV	XP_047296004.1	122-127 nuclear receptor coactivator 6 isoform X5 [Homo sapiens]
174	FLGI	XP_047296004.1	175-178 nuclear receptor coactivator 6 isoform X5 [Homo sapiens]
175	LGILSV	NP_001305169.1	122-127 nuclear receptor coactivator 6 isoform 1 [Homo sapiens]
176	LGILSV	AAF13595.1	122-127 cancer-amplified transcriptional coactivator ASC-2 [Homo sapiens]
177	LGILSV	XP_047296006.1	122-127 nuclear receptor coactivator 6 isoform X7 [Homo sapiens]
178	LGILSV	XP_016883232.1	122-127 nuclear receptor coactivator 6 isoform X8 [Homo sapiens]
179	FLGI	XP_016883232.1	175-178 nuclear receptor coactivator 6 isoform X8 [Homo sapiens]
180	LGILSV	XP_011527028.1	122-127 nuclear receptor coactivator 6 isoform X9 [Homo sapiens]
181	FLGI	XP_011527028.1	175-178 nuclear receptor coactivator 6 isoform X9 [Homo sapiens]
182	LGILSV	XP_011527029.1	122-127 nuclear receptor coactivator 6 isoform X10 [Homo sapiens]
183	FLGI	XP_011527029.1	175-178 nuclear receptor coactivator 6 isoform X10 [Homo sapiens]
184	LGILSV	XP_047296007.1	122-127 nuclear receptor coactivator 6 isoform X11 [Homo sapiens]
185	FLGI	XP_047296007.1	175-178 nuclear receptor coactivator 6 isoform X11 [Homo sapiens]
186	LGILSV	XP_047296008.1	122-127 nuclear receptor coactivator 6 isoform X12 [Homo sapiens]
187	LGILSV	XP_016883233.1	122-127 nuclear receptor coactivator 6 isoform X13 [Homo sapiens]
188	LGILSV	XP_047296010.1	122-127 nuclear receptor coactivator 6 isoform X14 [Homo sapiens]
189	LGILSV	XP_047296011.1	122-127 nuclear receptor coactivator 6 isoform X15 [Homo sapiens]
190	LGILSV	XP_047296012.1	122-127 nuclear receptor coactivator 6 isoform X16 [Homo sapiens]
191	FLGI	XP_047296012.1	175-178 nuclear receptor coactivator 6 isoform X16 [Homo sapiens]
192	LGILSV	XP_047296013.1	122-127 nuclear receptor coactivator 6 isoform X17 [Homo sapiens]
193	LGILSV	XP_047296014.1	122-127 nuclear receptor coactivator 6 isoform X18 [Homo sapiens]
194	FLGI	XP_047296014.1	175-178 nuclear receptor coactivator 6 isoform X18 [Homo sapiens]
195	LGILSV	XP_047296015.1	122-127 nuclear receptor coactivator 6 isoform X19 [Homo sapiens]
196	LGILSV	AAF16403.1	60-65 transcriptional coactivator AIB3 [Homo sapiens]
197	LGILSV	XP_016883235.1	122-127 nuclear receptor coactivator 6 isoform X20 [Homo sapiens]
198	FLGI	XP_016883235.1	175-178 nuclear receptor coactivator 6 isoform X20 [Homo sapiens]
199	LGILSV	XP_006723818.1	122-127 nuclear receptor coactivator 6 isoform X21 [Homo sapiens]
200	LGILSV	BAD92911.1	973-978 T-cell lymphoma invasion and metastasis 2 variant, partial [Homo sapiens]
201	LGILSV	KAI2544382.1	727-732 TIAM Rac1 associated GEF 2 [Homo sapiens]
202	LGILSV	KAI4020361.1	727-732 TIAM Rac1 associated GEF 2 [Homo sapiens]
203	LGILSV	EAW47692.1	727-732 T-cell lymphoma invasion and metastasis 2, isoform CRA_a [Homo sapiens]
204	LGILSV	AAI37276.1	727-732 T-cell lymphoma invasion and metastasis 2 [Homo sapiens]
205	LGILSV	NP_001371475.1	727-732 rho guanine nucleotide exchange factor TIAM2 isoform a [Homo sapiens]
206	LGILSV	XP_047296016.1	122-127 nuclear receptor coactivator 6 isoform X22 [Homo sapiens]
207	FLGI	XP_047296016.1	175-178 nuclear receptor coactivator 6 isoform X22 [Homo sapiens]
208	LGILSV	XP_016883237.1	122-127 nuclear receptor coactivator 6 isoform X23 [Homo sapiens]
209	FLGI	XP_016883237.1	175-178 nuclear receptor coactivator 6 isoform X23 [Homo sapiens]
210	LGILSV	BAG53973.1	727-732 unnamed protein product, partial [Homo sapiens]
211	LGILSV	KAI2544384.1	727-732 TIAM Rac1 associated GEF 2, partial [Homo sapiens]
212	LGILSV	BAC86170.1	265-270 unnamed protein product [Homo sapiens]
213	LGILSV	XP_016883239.1	122-127 nuclear receptor coactivator 6 isoform X24 [Homo sapiens]
214	FLGI	XP_016883239.1	175-178 nuclear receptor coactivator 6 isoform X24 [Homo sapiens]
215	LGILSV	XP_047296017.1	122-127 nuclear receptor coactivator 6 isoform X25 [Homo sapiens]
216	FLGI	XP_047296017.1	175-178 nuclear receptor coactivator 6 isoform X25 [Homo sapiens]
217	LGILSV	AAF05900.1	79-84 T-cell lymphoma invasion and metastasis 2 [Homo sapiens]
218	LGILSV	XP_047296019.1	122-127 nuclear receptor coactivator 6 isoform X27 [Homo sapiens]
219	FLGI	XP_047296019.1	175-178 nuclear receptor coactivator 6 isoform X27 [Homo sapiens]
220	LGILSV	NP_001229468.1	122-127 nuclear receptor coactivator 6 isoform 2 [Homo sapiens]
221	LGILSV	XP_047296020.1	122-127 nuclear receptor coactivator 6 isoform X29 [Homo sapiens]
222	LGILSV	XP_047296021.1	122-127 nuclear receptor coactivator 6 isoform X30 [Homo sapiens]
223	FLGI	XP_047296021.1	175-178 nuclear receptor coactivator 6 isoform X30 [Homo sapiens]
224	LGILSV	XP_047296022.1	122-127 nuclear receptor coactivator 6 isoform X31 [Homo sapiens]
225	FLGI	XP_047296022.1	175-178 nuclear receptor coactivator 6 isoform X31 [Homo sapiens]
226	LGILSV	XP_047296023.1	122-127 nuclear receptor coactivator 6 isoform X32 [Homo sapiens]
227	LGILSV	XP_047296024.1	122-127 nuclear receptor coactivator 6 isoform X33 [Homo sapiens]
228	LGILSV	KAI2544389.1	39-44 TIAM Rac1 associated GEF 2 [Homo sapiens]
229	LGILSV	BAH13824.1	39-44 unnamed protein product [Homo sapiens]
230	LGILSV	EAW47693.1	39-44 T-cell lymphoma invasion and metastasis 2, isoform CRA_b [Homo sapiens]
231	LGILSV	AEG79566.1	122-127 nuclear receptor coactivator-6 delta [Homo sapiens]
232	SLFLELLHILSV	XP_011513479.1	679-690 BRCA1-associated ATM activator 1 isoform X1 [Homo sapiens]
233	FLGTLS	XP_011513479.1	432-437 BRCA1-associated ATM activator 1 isoform X1 [Homo sapiens]
234	LGIL	XP_011513479.1	300-303 BRCA1-associated ATM activator 1 isoform X1 [Homo sapiens]
235	SLFLELLHILSV	XP_011513481.1	678-689 BRCA1-associated ATM activator 1 isoform X2 [Homo sapiens]
236	FLGTLS	XP_011513481.1	431-436 BRCA1-associated ATM activator 1 isoform X2 [Homo sapiens]
237	LGIL	XP_011513481.1	299-302 BRCA1-associated ATM activator 1 isoform X2 [Homo sapiens]
238	SLFLELLHILSV	NP_001337555.1	651-662 BRCA1-associated ATM activator 1 isoform 1 [Homo sapiens]
239	FLGTLS	NP_001337555.1	432-437 BRCA1-associated ATM activator 1 isoform 1 [Homo sapiens]
240	LGIL	NP_001337555.1	300-303 BRCA1-associated ATM activator 1 isoform 1 [Homo sapiens]
241	SLFLELLHILSV	XP_047275984.1	650-661 BRCA1-associated ATM activator 1 isoform X3 [Homo sapiens]
242	FLGTLS	XP_047275984.1	431-436 BRCA1-associated ATM activator 1 isoform X3 [Homo sapiens]
243	LGIL	XP_047275984.1	299-302 BRCA1-associated ATM activator 1 isoform X3 [Homo sapiens]
244	SLFLELLHILSV	XP_011513483.1	619-630 BRCA1-associated ATM activator 1 isoform X4 [Homo sapiens]
245	FLGTLS	XP_011513483.1	432-437 BRCA1-associated ATM activator 1 isoform X4 [Homo sapiens]
246	LGIL	XP_011513483.1	300-303 BRCA1-associated ATM activator 1 isoform X4 [Homo sapiens]
247	SLFLELLHILSV	AAH15632.2	591-602 Chromosome 7 open reading frame 27 [Homo sapiens]
248	FLGTLS	AAH15632.2	432-437 Chromosome 7 open reading frame 27 [Homo sapiens]
249	LGIL	AAH15632.2	300-303 Chromosome 7 open reading frame 27 [Homo sapiens]
250	SLFLELLHILSV	NP_689956.2	591-602 BRCA1-associated ATM activator 1 isoform 2 [Homo sapiens]
251	FLGTLS	NP_689956.2	432-437 BRCA1-associated ATM activator 1 isoform 2 [Homo sapiens]
252	LGIL	NP_689956.2	300-303 BRCA1-associated ATM activator 1 isoform 2 [Homo sapiens]
253	SLFLELLHILSV	XP_016867323.1	590-601 BRCA1-associated ATM activator 1 isoform X5 [Homo sapiens]
254	FLGTLS	XP_016867323.1	431-436 BRCA1-associated ATM activator 1 isoform X5 [Homo sapiens]
255	LGIL	XP_016867323.1	299-302 BRCA1-associated ATM activator 1 isoform X5 [Homo sapiens]
256	SLFLELLHILSV	XP_011513486.1	504-515 BRCA1-associated ATM activator 1 isoform X6 [Homo sapiens]
257	FLGTLS	XP_011513486.1	257-262 BRCA1-associated ATM activator 1 isoform X6 [Homo sapiens]
258	LGIL	XP_011513486.1	125-128 BRCA1-associated ATM activator 1 isoform X6 [Homo sapiens]
259	SLFLELLHILSV	AAH07209.1	432-443 C7orf27 protein, partial [Homo sapiens]
260	FLGTLS	AAH07209.1	273-278 C7orf27 protein, partial [Homo sapiens]
261	LGIL	AAH07209.1	141-144 C7orf27 protein, partial [Homo sapiens]
262	SLFLELLHILSV	NP_001337556.1	416-427 BRCA1-associated ATM activator 1 isoform 3 [Homo sapiens]
263	FLGTLS	NP_001337556.1	257-262 BRCA1-associated ATM activator 1 isoform 3 [Homo sapiens]
264	LGIL	NP_001337556.1	125-128 BRCA1-associated ATM activator 1 isoform 3 [Homo sapiens]
265	SLFLELLHILSV	AAH23561.2	352-363 C7orf27 protein, partial [Homo sapiens]
266	FLGTLS	AAH23561.2	193-198 C7orf27 protein, partial [Homo sapiens]
267	LGIL	AAH23561.2	61-64 C7orf27 protein, partial [Homo sapiens]
268	SLFLELLHILSV	EAW87259.1	297-308 chromosome 7 open reading frame 27, isoform CRA_e [Homo sapiens]
269	FLGTLS	EAW87259.1	138-143 chromosome 7 open reading frame 27, isoform CRA_e [Homo sapiens]
270	LGIL	EAW87259.1	6-9 chromosome 7 open reading frame 27, isoform CRA_e [Homo sapiens]
271	SLFLNIL	NP_110399.2	222-228 gap junction alpha-9 protein precursor [Homo sapiens]
272	SLFLNIL	AAG09406.1	222-228 connexin 59 [Homo sapiens]
273	SLFLNIL	KAI4079901.1	222-228 hypothetical protein G5576_000834 [Homo sapiens]
274	SLFLNIL	BAG53864.1	222-228 unnamed protein product [Homo sapiens]
275	SLFLNIL	KAI2516345.1	222-228 hypothetical protein KI723_010838 [Homo sapiens]
276	SLFLELLHILSV	EAW87255.1	297-308 chromosome 7 open reading frame 27, isoform CRA_a [Homo sapiens]
277	FLGTLS	EAW87255.1	138-143 chromosome 7 open reading frame 27, isoform CRA_a [Homo sapiens]
278	LGIL	EAW87255.1	6-9 chromosome 7 open reading frame 27, isoform CRA_a [Homo sapiens]
279	LFLSILGV	NP_775779.1	335-342 putative thiamine transporter SLC35F3 isoform 1 [Homo sapiens]
280	SLFLELLHILSV	CAB61405.1	246-257 hypothetical protein, partial [Homo sapiens]
281	FLGTLS	CAB61405.1	87-92 hypothetical protein, partial [Homo sapiens]
282	SLFLELLHILSV	XP_024302450.1	203-214 BRCA1-associated ATM activator 1 isoform X15 [Homo sapiens]
283	LFLSILGV	NP_001287774.1	266-273 putative thiamine transporter SLC35F3 isoform 2 [Homo sapiens]
284	LFLSILGV	AAH37878.1	266-273 Solute carrier family 35, member F3 [Homo sapiens]
285	LGILSV	AAI14614.1	122-127 NCOA6 protein, partial [Homo sapiens]
286	SLFLELLHILSV	AAH40704.1	61-72 C7orf27 protein [Homo sapiens]
287	SLFLELLHILSV	EAW87258.1	61-72 chromosome 7 open reading frame 27, isoform CRA_d [Homo sapiens]
288	LGILSV	EAX04565.1	222-227 hCG1999295, isoform CRA_a, partial [Homo sapiens]
289	LGILSV	NP_001157908.1	15-20 transmembrane protein 212 [Homo sapiens]
290	LGILSV	XP_016861865.1	15-20 transmembrane protein 212 isoform X2 [Homo sapiens]
291	LGILSV	Q8N1V8.1	67-72 RecName
292	FLEGILSV	MOM93411.1	8-15 immunoglobulin heavy chain junction region [Homo sapiens]
293	LFLGLLGV	6RMG_A	756-763 Structure of PTCH1 bound to a modified Hedgehog ligand ShhN-C24II [Homo sapiens]
294	LFLGLLGV	6OEU_A	756-763 Structure of human Patched1 [Homo sapiens]
295	LFLGLLGV	AAC50550.1	756-763 PATCHED [Homo sapiens]
296	LFLGLLGV	NP_000255.2	756-763 protein patched homolog 1 isoform L [Homo sapiens]
297	LFLGLLGV	NP_001077072.1	755-762 protein patched homolog 1 isoform L' [Homo sapiens]
298	LFLGLLGV	NP_001341847.1	704-711 protein patched homolog 1 isoform 8 [Homo sapiens]
299	LFLGLLGV	NP_001077071.1	690-697 protein patched homolog 1 isoform M [Homo sapiens]
300	LFLGLLGV	6DMB_A	777-784 Cryo-EM structure of human Ptch1 [Homo sapiens]
301	LFLGLLGV	6DMO_A	777-784 Cryo-EM structure of human Ptch1 with three mutations L282Q/T500F/P504L [Homo sapiens]
302	LFLGLLGV	AAC50496.1	605-612 patched gene homolog; similar to Drosophila patched protein, Swiss-Prot Accession Number P18502; transmembrane protein; Method
303	LFLGLLGV	NP_001077073.1	605-612 protein patched homolog 1 isoform S [Homo sapiens]
304	SLFALGIL	XP_011516203.2	828-835 transmembrane protein 8B isoform X1 [Homo sapiens]
305	SLFALGIL	XP_011516204.2	828-835 transmembrane protein 8B isoform X2 [Homo sapiens]
306	SLFALGIL	XP_005251540.4	802-809 transmembrane protein 8B isoform X3 [Homo sapiens]
307	SLFALGIL	KAI4007133.1	802-809 transmembrane protein 8B [Homo sapiens]
308	SLFALGIL	NP_001036055.2	802-809 transmembrane protein 8B isoform c [Homo sapiens]
309	SLFALGIL	XP_011516205.2	828-835 transmembrane protein 8B isoform X4 [Homo sapiens]
310	SLFALGIL	XP_024303338.2	802-809 transmembrane protein 8B isoform X5 [Homo sapiens]
311	SLFALGIL	XP_047279423.1	559-566 transmembrane protein 8B isoform X8 [Homo sapiens]
312	SLFALGIL	XP_016870294.1	543-550 transmembrane protein 8B isoform X9 [Homo sapiens]
313	LFLGLLGV	AAR21239.1	351-358 patched, partial [Homo sapiens]
314	LFLGLLGV	BAD92732.1	192-199 patched variant, partial [Homo sapiens]
315	SLFALGIL	XP_047279424.1	559-566 transmembrane protein 8B isoform X11 [Homo sapiens]
316	SLFALGIL	XP_011516212.1	376-383 transmembrane protein 8B isoform X10 [Homo sapiens]
317	LFLAMLSV	XP_016874923.1	474-481 periphilin-1 isoform X1 [Homo sapiens]
318	LFLAMLSV	XP_016874925.1	468-475 periphilin-1 isoform X2 [Homo sapiens]
319	LFLAMLSV	XP_016874926.1	467-474 periphilin-1 isoform X3 [Homo sapiens]
320	LFLAMLSV	XP_011536761.1	474-481 periphilin-1 isoform X4 [Homo sapiens]
321	LFLAMLSV	XP_016874928.1	468-475 periphilin-1 isoform X5 [Homo sapiens]
322	LFLAMLSV	XP_016874929.1	455-462 periphilin-1 isoform X6 [Homo sapiens]
323	LFLAMLSV	XP_047284927.1	449-456 periphilin-1 isoform X7 [Homo sapiens]
324	LFLAMLSV	XP_047284928.1	455-462 periphilin-1 isoform X8 [Homo sapiens]
325	SLFALGIL	NP_001036054.1	350-357 transmembrane protein 8B isoform a [Homo sapiens]
326	LFLAMLSV	XP_016874932.1	449-456 periphilin-1 isoform X9 [Homo sapiens]
327	LFLAMLSV	NP_001351756.1	448-455 periphilin-1 isoform 14 [Homo sapiens]
328	LFLAMLSV	AAK68657.1	436-443 gastric cancer antigen Ga50 [Homo sapiens]
329	LFLAMLSV	AAH25306.1	436-443 Unknown (protein for IMAGE
330	LFLAMLSV	NP_057572.5	436-443 periphilin-1 isoform 1 [Homo sapiens]
331	LFLAMLSV	XP_016874933.1	419-426 periphilin-1 isoform X10 [Homo sapiens]
332	LFLAMLSV	XP_016874934.1	412-419 periphilin-1 isoform X11 [Homo sapiens]
333	LFLAMLSV	NP_001351752.1	419-426 periphilin-1 isoform 10 [Homo sapiens]
334	LFLAMLSV	XP_047284929.1	413-420 periphilin-1 isoform X12 [Homo sapiens]
335	LFLAMLSV	EAW57852.1	412-419 periphilin 1, isoform CRA_h [Homo sapiens]
336	LFLAMLSV	NP_001137259.1	412-419 periphilin-1 isoform 6 [Homo sapiens]
337	LFLAMLSV	XP_016874936.1	400-407 periphilin-1 isoform X13 [Homo sapiens]
338	LFLAMLSV	XP_016874937.1	394-401 periphilin-1 isoform X14 [Homo sapiens]
339	LFLAMLSV	XP_016874938.1	393-400 periphilin-1 isoform X15 [Homo sapiens]
340	LFLAMLSV	NP_001351760.1	400-407 periphilin-1 isoform 18 [Homo sapiens]
341	LFLAMLSV	XP_016874939.1	387-394 periphilin-1 isoform X16 [Homo sapiens]
342	LFLAMLSV	XP_016874940.1	394-401 periphilin-1 isoform X17 [Homo sapiens]
343	LFLAMLSV	NP_001351758.1	393-400 periphilin-1 isoform 16 [Homo sapiens]
344	LFLAMLSV	BAH13181.1	387-394 unnamed protein product [Homo sapiens]
345	LFLAMLSV	NP_001351754.1	387-394 periphilin-1 isoform 12 [Homo sapiens]
346	LFLAMLSV	EAW57851.1	381-388 periphilin 1, isoform CRA_g [Homo sapiens]
347	SLFLGGIL	NP_001268387.1	274-281 solute carrier family 35 member C2 isoform d [Homo sapiens]
348	SLFALGIL	NP_001350551.1	350-357 transmembrane protein 8B isoform e [Homo sapiens]
349	SLFLGGIL	NP_001268389.1	245-252 solute carrier family 35 member C2 isoform a [Homo sapiens]
350	SLFLGGIL	BAD96648.1	245-252 ovarian cancer overexpressed 1 isoform a variant, partial [Homo sapiens]
351	SLFLGGIL	XP_011527136.1	244-251 solute carrier family 35 member C2 isoform X2 [Homo sapiens]
352	LFLAMLSV	NP_001351755.1	341-348 periphilin-1 isoform 13 [Homo sapiens]
353	LFLAMLSV	KAI2565168.1	341-348 periphilin 1 [Homo sapiens]
354	LFLAMLSV	BAH14015.1	341-348 unnamed protein product [Homo sapiens]
355	SLFLGGIL	NP_775096.1	224-231 solute carrier family 35 member C2 isoform b [Homo sapiens]
356	SLFLGGIL	EAW75749.1	245-252 solute carrier family 35, member C2, isoform CRA_c [Homo sapiens]
357	SLFLGGIL	AAD27724.1	245-252 CGI-15 protein [Homo sapiens]
358	SLFLGGIL	XP_011527137.1	207-214 solute carrier family 35 member C2 isoform X4 [Homo sapiens]
359	SIFLSILS	NP_055827.1	132-139 transmembrane protein 41B isoform 1 [Homo sapiens]
360	SIFLSILS	BAG64402.1	132-139 unnamed protein product [Homo sapiens]
361	SLFLGGIL	NP_001268386.1	131-138 solute carrier family 35 member C2 isoform c [Homo sapiens]
362	SLFLGGIL	BAH13238.1	131-138 unnamed protein product [Homo sapiens]
363	SLFLGGIL	NP_001268388.1	110-117 solute carrier family 35 member C2 isoform e [Homo sapiens]
364	SIFLSILS	EAW68598.1	132-139 transmembrane protein 41B, isoform CRA_d, partial [Homo sapiens]
365	SIFLSILS	KAI2558680.1	132-139 transmembrane protein 41B [Homo sapiens]
366	LFLAMLSV	EAW57845.1	100-107 periphilin 1, isoform CRA_a [Homo sapiens]
367	FLGTLSV	AKD42931.1	7-13 anti-HIV-1 immunoglobulin light chain variable region, partial [Homo sapiens]
368	SLFMEILS	EAW71430.1	41-48 protein inhibitor of activated STAT, 3, isoform CRA_b [Homo sapiens]
369	SLFGILS	BAA91829.1	261-267 unnamed protein product [Homo sapiens]
370	SLFGILS	NP_060700.2	261-267 nuclear pore complex protein Nup133 [Homo sapiens]
371	SLFGILS	KAI2521753.1	261-267 nucleoporin 133 [Homo sapiens]
372	SLFGILS	AAH20107.1	261-267 Nucleoporin 133kDa [Homo sapiens]
373	SLFGILS	BAG64968.1	245-251 unnamed protein product [Homo sapiens]
374	SLFGILS	BAG65599.1	195-201 unnamed protein product [Homo sapiens]
375	SLFGILS	EAW69899.1	86-92 nucleoporin 133kDa, isoform CRA_a [Homo sapiens]
376	SLFLHAGIL	XP_047290434.1	736-744 inactive rhomboid protein 1 isoform X1 [Homo sapiens]
377	SLFLHAGIL	XP_047290435.1	713-721 inactive rhomboid protein 1 isoform X2 [Homo sapiens]
378	SLFGILS	XP_047280935.1	261-267 nuclear pore complex protein Nup133 isoform X1 [Homo sapiens]
379	SLFLHAGIL	XP_006720984.1	682-690 inactive rhomboid protein 1 isoform X3 [Homo sapiens]
380	SLFLHAGIL	NP_071895.3	659-667 inactive rhomboid protein 1 [Homo sapiens]
381	SLFLHAGIL	XP_047290436.1	659-667 inactive rhomboid protein 1 isoform X4 [Homo sapiens]
382	SLFLHAGIL	AAH14425.1	659-667 Rhomboid 5 homolog 1 (Drosophila) [Homo sapiens]
383	SLFLHAGIL	BAB15318.1	659-667 unnamed protein product [Homo sapiens]
384	SLFLHAGIL	XP_047290437.1	628-636 inactive rhomboid protein 1 isoform X5 [Homo sapiens]
385	SLFLHAGIL	XP_047290438.1	605-613 inactive rhomboid protein 1 isoform X6 [Homo sapiens]
386	FLGILNI	NP_001358520.1	219-225 major facilitator superfamily domain-containing protein 8 isoform 5 [Homo sapiens]
387	FLGILNI	NP_001358521.1	221-227 major facilitator superfamily domain-containing protein 8 isoform 6 [Homo sapiens]
388	FLGILNI	BAC11062.1	219-225 unnamed protein product [Homo sapiens]
389	FLGILNI	NP_001358525.1	219-225 major facilitator superfamily domain-containing protein 8 isoform 1 [Homo sapiens]
390	FLGILNI	BAG37968.1	219-225 unnamed protein product [Homo sapiens]
391	FLGILWV	NP_851853.1	225-231 LEM domain-containing protein 2 isoform 1 [Homo sapiens]
392	FLGILNI	NP_001358522.1	181-187 major facilitator superfamily domain-containing protein 8 isoform 7 [Homo sapiens]
393	FLGILNI	UBT84193.1	219-225 major facilitator superfamily domain-containing protein 8 [Homo sapiens]
394	FLGILNI	NP_001358519.1	174-180 major facilitator superfamily domain-containing protein 8 isoform 4 [Homo sapiens]
395	FLGILNI	BAH11934.1	174-180 unnamed protein product [Homo sapiens]
396	FLGILNI	KAI2535846.1	219-225 major facilitator superfamily domain containing 8 [Homo sapiens]
397	SLFGILS	1XKS_A	197-203 Chain A, Nuclear pore complex protein Nup133 [Homo sapiens]
398	FLGILNI	XP_024309750.1	136-142 major facilitator superfamily domain-containing protein 8 isoform X1 [Homo sapiens]
399	FLGILNI	XP_005262955.1	219-225 major facilitator superfamily domain-containing protein 8 isoform X4 [Homo sapiens]
400	LFLVILS	ALI87620.1	209-215 OR6C70 [Homo sapiens]
401	LFLVILS	KAI2566164.1	209-215 olfactory receptor family 6 subfamily C member 70 [Homo sapiens]
402	LFLVILS	NP_001005499.1	209-215 olfactory receptor 6C70 [Homo sapiens]
403	FLGILNI	BAH11766.1	181-187 unnamed protein product [Homo sapiens]
404	FLGILNI	NP_001397695.1	181-187 major facilitator superfamily domain-containing protein 8 isoform 11 [Homo sapiens]
405	FLGILNI	XP_047305951.1	174-180 major facilitator superfamily domain-containing protein 8 isoform X9 [Homo sapiens]
406	FLGILNI	KAI2535857.1	219-225 major facilitator superfamily domain containing 8 [Homo sapiens]
407	FLGILNI	KAI4026949.1	219-225 major facilitator superfamily domain containing 8 [Homo sapiens]
408	FLGILNI	KAI2535874.1	219-225 major facilitator superfamily domain containing 8 [Homo sapiens]
409	FLGILWV	XP_016865926.2	225-231 LEM domain-containing protein 2 isoform X1 [Homo sapiens]
410	FLGILWV	XP_047274305.1	225-231 LEM domain-containing protein 2 isoform X2 [Homo sapiens]
411	FLGILNI	XP_047305954.1	136-142 major facilitator superfamily domain-containing protein 8 isoform X11 [Homo sapiens]
412	FLGILNI	KAI2535856.1	181-187 major facilitator superfamily domain containing 8 [Homo sapiens]
413	FLGILNI	KAI2535873.1	219-225 major facilitator superfamily domain containing 8 [Homo sapiens]
414	FLGILNI	KAI2535868.1	219-225 major facilitator superfamily domain containing 8 [Homo sapiens]
415	FLGILNI	KAI2535867.1	181-187 major facilitator superfamily domain containing 8 [Homo sapiens]
416	FLGILNI	KAI2535855.1	51-57 major facilitator superfamily domain containing 8, partial [Homo sapiens]
417	FLVILSV	NP_001161687.1	63-69 transmembrane protein 92 precursor [Homo sapiens]
418	FLVILSV	AAH64507.1	63-69 Transmembrane protein 92 [Homo sapiens]
419	FLGILNI	KAI2535871.1	136-142 major facilitator superfamily domain containing 8 [Homo sapiens]
420	FLVILSV	XP_006721793.1	63-69 transmembrane protein 92 isoform X1 [Homo sapiens]
421	SLFLSLLS	EAW81621.1	102-109 T-cell leukemia/lymphoma 1A, isoform CRA_a [Homo sapiens]
422	SLFLHAGIL	AAA02490.1	70-78 epidermal growth factor receptor-related protein, partial [Homo sapiens]
423	LFMGIL	AAH67263.1	277-282 Exocyst complex component 4 [Homo sapiens]
424	LFMGIL	NP_068579.3	277-282 exocyst complex component 4 isoform a [Homo sapiens]
425	LFMGIL	BAB21790.1	269-274 KIAA1699 protein, partial [Homo sapiens]
426	LFMGIL	BAH12057.1	176-181 unnamed protein product [Homo sapiens]
427	LFMGIL	EAW83806.1	277-282 exocyst complex component 4, isoform CRA_c, partial [Homo sapiens]
428	SLFLLSV	NP_061753.1	701-707 protocadherin beta-10 precursor [Homo sapiens]
429	SLFLLSV	BAG51694.1	701-707 unnamed protein product [Homo sapiens]
430	SLFLLSV	AAK51616.1	701-707 protocadherin-beta10 [Homo sapiens]
431	SLFLLSV	KAI4023125.1	699-705 protocadherin beta 13 [Homo sapiens]
432	SLFLLSV	EAW61973.1	699-705 hCG1982206 [Homo sapiens]
433	SLFLLSV	NP_061992.3	699-705 protocadherin beta-9 precursor [Homo sapiens]
434	SLFLLSV	KAI4023117.1	699-705 protocadherin beta 9 [Homo sapiens]
435	SLFLLSV	AAD43763.2	699-705 protocadherin beta 9 [Homo sapiens]
436	SLFLLSV	AAF81913.1	699-705 protocadherin beta 9 [Homo sapiens]
437	SLFLLSV	AAI03495.1	698-704 PCDHB9 protein, partial [Homo sapiens]
438	SLFLLSV	AAH98574.1	697-703 Protocadherin beta 7 [Homo sapiens]
439	SLFLLSV	KAI2539339.1	697-703 protocadherin beta 7 [Homo sapiens]
440	SLFLLSV	BAD96280.1	697-703 protocadherin beta 7 precursor variant, partial [Homo sapiens]
441	SLFLLSV	AAI30334.1	697-703 Protocadherin beta 7 [Homo sapiens]
442	SLFLLSV	NP_061763.1	697-703 protocadherin beta-7 precursor [Homo sapiens]
443	LFMGIL	CAD39134.1	64-69 hypothetical protein, partial [Homo sapiens]
444	SLFLLSV	BAD92196.1	618-624 protocadherin beta 9 precursor variant, partial [Homo sapiens]
445	LFLPILS	XP_011514817.1	552-558 solute carrier family 13 member 1 isoform X1 [Homo sapiens]
446	LFLG	XP_011514817.1	362-365 solute carrier family 13 member 1 isoform X1 [Homo sapiens]
447	SLFLLSV	CAD38929.1	551-557 hypothetical protein, partial [Homo sapiens]
448	LFLPILS	XP_011514818.1	518-524 solute carrier family 13 member 1 isoform X2 [Homo sapiens]
449	LFLG	XP_011514818.1	362-365 solute carrier family 13 member 1 isoform X2 [Homo sapiens]
450	LFLPILS	XP_047276710.1	509-515 solute carrier family 13 member 1 isoform X3 [Homo sapiens]
451	LFLG	XP_047276710.1	319-322 solute carrier family 13 member 1 isoform X3 [Homo sapiens]
452	LFLPILS	NP_071889.2	496-502 solute carrier family 13 member 1 isoform 1 [Homo sapiens]
453	LFLG	NP_071889.2	306-309 solute carrier family 13 member 1 isoform 1 [Homo sapiens]
454	LFLPILS	BAB15477.1	496-502 unnamed protein product [Homo sapiens]
455	LFLG	BAB15477.1	306-309 unnamed protein product [Homo sapiens]
456	LFLPILS	XP_011514819.1	488-494 solute carrier family 13 member 1 isoform X4 [Homo sapiens]
457	LFLG	XP_011514819.1	298-301 solute carrier family 13 member 1 isoform X4 [Homo sapiens]
458	LFMGIL	XP_005250580.1	277-282 exocyst complex component 4 isoform X2 [Homo sapiens]
459	LFMGIL	AAH26174.1	277-282 EXOC4 protein [Homo sapiens]
460	LFMGIL	NP_001032203.1	277-282 exocyst complex component 4 isoform b [Homo sapiens]
461	LFLPILS	NP_001311329.1	372-378 solute carrier family 13 member 1 isoform 2 [Homo sapiens]
462	LFLG	NP_001311329.1	182-185 solute carrier family 13 member 1 isoform 2 [Homo sapiens]
463	LFLGVL	KAI2516006.1	55-60 serine incorporator 2 [Homo sapiens]
464	FLFIL	KAI2516006.1	177-181 serine incorporator 2 [Homo sapiens]
465	LFLGVL	NP_001185967.1	55-60 serine incorporator 2 isoform 4 [Homo sapiens]
466	FLFIL	NP_001185967.1	177-181 serine incorporator 2 isoform 4 [Homo sapiens]
467	LFLGVL	BAH14728.1	50-55 unnamed protein product [Homo sapiens]
468	FLFIL	BAH14728.1	172-176 unnamed protein product [Homo sapiens]
469	LFLGVL	KAI2516007.1	50-55 serine incorporator 2 [Homo sapiens]
470	FLFIL	KAI2516007.1	172-176 serine incorporator 2 [Homo sapiens]
471	LFLGVL	EAX07615.1	50-55 serine incorporator 2, isoform CRA_d [Homo sapiens]
472	FLFIL	EAX07615.1	172-176 serine incorporator 2, isoform CRA_d [Homo sapiens]
473	LFLGVL	NP_001185966.1	50-55 serine incorporator 2 isoform 3 [Homo sapiens]
474	FLFIL	NP_001185966.1	172-176 serine incorporator 2 isoform 3 [Homo sapiens]
475	LFLGVL	NP_061035.2	50-55 serine incorporator 2 isoform 2 [Homo sapiens]
476	FLFIL	NP_061035.2	172-176 serine incorporator 2 isoform 2 [Homo sapiens]
477	LFLGVL	AAQ88924.1	46-51 GACL263 [Homo sapiens]
478	FLFIL	AAQ88924.1	169-173 GACL263 [Homo sapiens]
479	LFLGVL	AAH84580.1	46-51 Serine incorporator 2 [Homo sapiens]
480	FLFIL	AAH84580.1	168-172 Serine incorporator 2 [Homo sapiens]
481	LFLGVL	XP_016877740.1	15-20 NT-3 growth factor receptor isoform X16 [Homo sapiens]
482	LFLGVL	AAK83284.1	46-51 FKSG84 [Homo sapiens]
483	FLFIL	AAK83284.1	168-172 FKSG84 [Homo sapiens]
484	LFLGVL	NP_849196.2	46-51 serine incorporator 2 isoform 1 precursor [Homo sapiens]
485	FLFIL	NP_849196.2	168-172 serine incorporator 2 isoform 1 precursor [Homo sapiens]
486	LFLGVL	XP_016877741.1	15-20 NT-3 growth factor receptor isoform X17 [Homo sapiens]
487	SLFLLSV	AAD20038.1	321-327 Similar to protocadherin-3 (pcdh3) [Homo sapiens]
488	LFLGVL	EAX07614.1	46-51 serine incorporator 2, isoform CRA_c [Homo sapiens]
489	FLFIL	EAX07614.1	168-172 serine incorporator 2, isoform CRA_c [Homo sapiens]
490	LFLPNILSV	AGP04117.1	274-282 orexin type-2 receptor isoform 2 [Homo sapiens]
491	LFLAVLSI	NP_001310535.1	227-234 synapse differentiation-inducing gene protein 1 [Homo sapiens]
492	LFLGVL	QBK47544.1	6-11 immunoglobulin lambda chain [Homo sapiens]
493	LFLGVL	BAH86638.1	6-11 lambda light chain of human immunoglobulin surface antigen-related protein, partial [Homo sapiens]
494	LFLGVL	UPG20596.1	6-11 immunoglobulin lambda chain [Homo sapiens]
495	LFLGVL	CAA40953.1	6-11 immunoglobulin lambda light chain [Homo sapiens]
496	LFLGVL	CAA40940.1	6-11 immunoglobulin lambda light chain [Homo sapiens]
497	LFLGVL	QBK47545.1	6-11 immunoglobulin lambda chain [Homo sapiens]
498	LFLGVL	CAA40955.1	6-11 immunoglobulin lambda light chain [Homo sapiens]
499	LFLGVL	QBK47503.1	6-11 immunoglobulin lambda chain [Homo sapiens]
500	LFLGVL	AAB34387.1	6-11 anti-carcinoma surface antigen monoclonal antibody CR4E8, partial [Homo sapiens]
501	LFLGVL	BAC86965.1	6-11 unnamed protein product [Homo sapiens]
502	SLFLGLS	EAX01406.1	79-85 hCG2041426 [Homo sapiens]
503	LFLGVL	CAA40941.1	6-11 immunoglobulin lambda light chain, partial [Homo sapiens]
504	LFLPILS	AAS01993.1	46-52 unknown, partial [Homo sapiens]
505	LFLGVL	ANV21819.1	6-11 immunoglobulin light chain, partial [Homo sapiens]
506	LFLGVL	QDF61523.1	6-11 immunoglobulin light chain variable region, partial [Homo sapiens]
507	LFLGVL	AAD09381.1	6-11 amyloid lambda light chain variable region, partial [Homo sapiens]
508	LFLGVL	AAD09369.1	6-11 amyloid lambda light chain variable region, partial [Homo sapiens]
509	LFLGVL	AAA79856.1	6-11 immunoglobulin light chain V region, partial [Homo sapiens]
510	LFLGVL	QDF61451.1	6-11 immunoglobulin light chain variable region, partial [Homo sapiens]
511	LFLGVL	AAD09374.1	6-11 amyloid lambda light chain variable region, partial [Homo sapiens]
512	LFLGVL	AAD09368.1	6-11 amyloid lambda light chain variable region, partial [Homo sapiens]
513	LFLGVL	BAM76755.1	6-11 immunoglobulinG lambda chain variable region clone 5E4, partial [Homo sapiens]
514	LFLGVL	QDF61441.1	6-11 immunoglobulin light chain variable region, partial [Homo sapiens]
515	LFLGVL	AAO38731.1	6-11 immunoglobulin lambda light chain VLJ region, partial [Homo sapiens]
516	LFLGVL	QDF61499.1	6-11 immunoglobulin light chain variable region, partial [Homo sapiens]
517	LFLGVL	EAW59542.1	6-11 hCG2040023, partial [Homo sapiens]
518	LFLGVL	P01715.2	6-11 RecName
519	FLGIL	MBB1915087.1	3-7 immunoglobulin heavy chain junction region [Homo sapiens]
520	FLGIL	MOK03620.1	7-11 immunoglobulin heavy chain junction region [Homo sapiens]
521	FLGIL	MOM58898.1	4-8 immunoglobulin heavy chain junction region [Homo sapiens]
522	LFLGI	MBN4558690.1	5-9 immunoglobulin heavy chain junction region [Homo sapiens]
523	SLLGILS	MBN4478663.1	7-13 immunoglobulin heavy chain junction region [Homo sapiens]
524	FLGIL	XP_047289166.1	4629-4633 probable E3 ubiquitin-protein ligase HERC1 isoform X1 [Homo sapiens]
525	FLGIL	XP_047289167.1	4628-4632 probable E3 ubiquitin-protein ligase HERC1 isoform X2 [Homo sapiens]
526	FLGIL	XP_047289169.1	4622-4626 probable E3 ubiquitin-protein ligase HERC1 isoform X3 [Homo sapiens]
527	FLGIL	XP_047289170.1	4621-4625 probable E3 ubiquitin-protein ligase HERC1 isoform X4 [Homo sapiens]
528	FLGIL	XP_047289171.1	4621-4625 probable E3 ubiquitin-protein ligase HERC1 isoform X5 [Homo sapiens]
529	FLGIL	XP_047289172.1	4614-4618 probable E3 ubiquitin-protein ligase HERC1 isoform X6 [Homo sapiens]
530	FLGIL	XP_047289173.1	4612-4616 probable E3 ubiquitin-protein ligase HERC1 isoform X7 [Homo sapiens]
531	FLGIL	XP_016878191.1	4612-4616 probable E3 ubiquitin-protein ligase HERC1 isoform X8 [Homo sapiens]
532	FLGIL	XP_047289177.1	4611-4615 probable E3 ubiquitin-protein ligase HERC1 isoform X10 [Homo sapiens]
533	FLGIL	XP_047289178.1	4611-4615 probable E3 ubiquitin-protein ligase HERC1 isoform X11 [Homo sapiens]
534	FLGIL	XP_047289176.1	4611-4615 probable E3 ubiquitin-protein ligase HERC1 isoform X9 [Homo sapiens]
535	FLGIL	XP_047289179.1	4605-4609 probable E3 ubiquitin-protein ligase HERC1 isoform X12 [Homo sapiens]
536	FLGIL	XP_047289181.1	4604-4608 probable E3 ubiquitin-protein ligase HERC1 isoform X14 [Homo sapiens]
537	FLGIL	XP_047289182.1	4604-4608 probable E3 ubiquitin-protein ligase HERC1 isoform X15 [Homo sapiens]
538	FLGIL	XP_047289180.1	4604-4608 probable E3 ubiquitin-protein ligase HERC1 isoform X13 [Homo sapiens]
539	FLGIL	XP_047289189.1	4603-4607 probable E3 ubiquitin-protein ligase HERC1 isoform X18 [Homo sapiens]
540	FLGIL	XP_047289184.1	4603-4607 probable E3 ubiquitin-protein ligase HERC1 isoform X16 [Homo sapiens]
541	FLGIL	XP_016878194.1	4603-4607 probable E3 ubiquitin-protein ligase HERC1 isoform X17 [Homo sapiens]
542	FLGIL	XP_047289190.1	4602-4606 probable E3 ubiquitin-protein ligase HERC1 isoform X19 [Homo sapiens]
543	FLGIL	XP_047289194.1	4598-4602 probable E3 ubiquitin-protein ligase HERC1 isoform X20 [Homo sapiens]
544	FLGIL	XP_047289195.1	4597-4601 probable E3 ubiquitin-protein ligase HERC1 isoform X21 [Homo sapiens]
545	FLGIL	XP_047289196.1	4596-4600 probable E3 ubiquitin-protein ligase HERC1 isoform X22 [Homo sapiens]
546	FLGIL	XP_047289197.1	4595-4599 probable E3 ubiquitin-protein ligase HERC1 isoform X23 [Homo sapiens]
547	FLGIL	XP_047289202.1	4594-4598 probable E3 ubiquitin-protein ligase HERC1 isoform X24 [Homo sapiens]
548	FLGIL	XP_047289206.1	4589-4593 probable E3 ubiquitin-protein ligase HERC1 isoform X25 [Homo sapiens]
549	FLGIL	XP_047289207.1	4583-4587 probable E3 ubiquitin-protein ligase HERC1 isoform X26 [Homo sapiens]
550	FLGIL	XP_047289208.1	4583-4587 probable E3 ubiquitin-protein ligase HERC1 isoform X27 [Homo sapiens]
551	FLGIL	XP_047289210.1	4582-4586 probable E3 ubiquitin-protein ligase HERC1 isoform X28 [Homo sapiens]
552	FLGIL	NP_003913.3	4581-4585 probable E3 ubiquitin-protein ligase HERC1 [Homo sapiens]
553	FLGIL	AAD12586.1	4581-4585 p532 [Homo sapiens]
554	FLGIL	KAI4058194.1	4581-4585 HECT and RLD domain containing E3 ubiquitin protein ligase family member 1 [Homo sapiens]
555	FLGIL	KAI2574592.1	4581-4585 HECT and RLD domain containing E3 ubiquitin protein ligase family member 1 [Homo sapiens]
556	FLGIL	XP_047289211.1	4574-4578 probable E3 ubiquitin-protein ligase HERC1 isoform X29 [Homo sapiens]
557	FLGIL	XP_047289212.1	4573-4577 probable E3 ubiquitin-protein ligase HERC1 isoform X30 [Homo sapiens]
558	FLGIL	XP_047289213.1	4573-4577 probable E3 ubiquitin-protein ligase HERC1 isoform X31 [Homo sapiens]
559	FLGIL	XP_047289214.1	4572-4576 probable E3 ubiquitin-protein ligase HERC1 isoform X32 [Homo sapiens]
560	FLGIL	XP_047289215.1	4566-4570 probable E3 ubiquitin-protein ligase HERC1 isoform X33 [Homo sapiens]
561	FLGIL	XP_047289216.1	4565-4569 probable E3 ubiquitin-protein ligase HERC1 isoform X34 [Homo sapiens]
562	FLGIL	AWQ13361.1	1797-1801 MLL-MYH11 fusion protein, partial [Homo sapiens]
563	FLGIL	EAW71838.1	617-621 myosin, heavy polypeptide 14, isoform CRA_a [Homo sapiens]
564	FLGIL	EAW71843.1	609-613 myosin, heavy polypeptide 14, isoform CRA_f [Homo sapiens]
565	FLGIL	EAW71841.1	609-613 myosin, heavy polypeptide 14, isoform CRA_d [Homo sapiens]
566	FLGIL	NP_001139281.1	481-485 myosin-14 isoform 3 [Homo sapiens]
567	FLGIL	KAI2592482.1	481-485 myosin heavy chain 14 [Homo sapiens]
568	FLGIL	ACB05996.1	461-465 myosin heavy chain 11 smooth muscle isoform [Homo sapiens]
569	FLGIL	NP_001070654.1	481-485 myosin-14 isoform 1 [Homo sapiens]
570	FLGIL	KAI2592483.1	481-485 myosin heavy chain 14 [Homo sapiens]
571	FLGIL	AAO39147.1	473-477 myosin heavy chain [Homo sapiens]
572	FLGIL	KAI2592485.1	473-477 myosin heavy chain 14 [Homo sapiens]
573	FLGIL	NP_079005.3	473-477 myosin-14 isoform 2 [Homo sapiens]
574	FLGIL	NP_001035203.1	461-465 myosin-11 isoform SM1B [Homo sapiens]
575	FLGIL	NP_002465.1	454-458 myosin-11 isoform SM1A [Homo sapiens]
576	FLGVLS	XP_006723661.1	623-628 ral GTPase-activating protein subunit alpha-2 isoform X1 [Homo sapiens]
577	LGIL	XP_006723661.1	983-986 ral GTPase-activating protein subunit alpha-2 isoform X1 [Homo sapiens]
578	FLQIL	XP_006723661.1	211-215 ral GTPase-activating protein subunit alpha-2 isoform X1 [Homo sapiens]
579	FLGIL	ALX00019.1	450-454 non-muscle myosin heavy chain 9 [Homo sapiens]
580	FLGIL	EAW53927.1	454-458 myosin, heavy polypeptide 11, smooth muscle, isoform CRA_c [Homo sapiens]
581	FLGIL	NP_001035202.1	461-465 myosin-11 isoform SM2B [Homo sapiens]
582	FLGIL	NP_074035.1	454-458 myosin-11 isoform SM2A [Homo sapiens]
583	FLGVLS	XP_005260825.1	623-628 ral GTPase-activating protein subunit alpha-2 isoform X2 [Homo sapiens]
584	LGIL	XP_005260825.1	936-939 ral GTPase-activating protein subunit alpha-2 isoform X2 [Homo sapiens]
585	FLQIL	XP_005260825.1	211-215 ral GTPase-activating protein subunit alpha-2 isoform X2 [Homo sapiens]
586	FLGVLS	XP_006723662.1	623-628 ral GTPase-activating protein subunit alpha-2 isoform X3 [Homo sapiens]
587	LGIL	XP_006723662.1	983-986 ral GTPase-activating protein subunit alpha-2 isoform X3 [Homo sapiens]
588	FLQIL	XP_006723662.1	211-215 ral GTPase-activating protein subunit alpha-2 isoform X3 [Homo sapiens]
589	FLGVLS	XP_011527611.1	623-628 ral GTPase-activating protein subunit alpha-2 isoform X4 [Homo sapiens]
590	LGIL	XP_011527611.1	983-986 ral GTPase-activating protein subunit alpha-2 isoform X4 [Homo sapiens]
591	FLQIL	XP_011527611.1	211-215 ral GTPase-activating protein subunit alpha-2 isoform X4 [Homo sapiens]
592	FLGVLS	NP_065076.2	623-628 ral GTPase-activating protein subunit alpha-2 [Homo sapiens]
593	LGIL	NP_065076.2	936-939 ral GTPase-activating protein subunit alpha-2 [Homo sapiens]
594	FLQIL	NP_065076.2	211-215 ral GTPase-activating protein subunit alpha-2 [Homo sapiens]
595	FLGVLS	ABC33805.1	623-628 akt substrate AS250 [Homo sapiens]
596	LGIL	ABC33805.1	936-939 akt substrate AS250 [Homo sapiens]
597	FLQIL	ABC33805.1	211-215 akt substrate AS250 [Homo sapiens]
598	FLGIL	AAC31665.1	339-343 Myosin heavy chain (MHY11) (5'partial), partial [Homo sapiens]
599	FLGVLS	XP_047296277.1	623-628 ral GTPase-activating protein subunit alpha-2 isoform X5 [Homo sapiens]
600	LGIL	XP_047296277.1	936-939 ral GTPase-activating protein subunit alpha-2 isoform X5 [Homo sapiens]
601	FLQIL	XP_047296277.1	211-215 ral GTPase-activating protein subunit alpha-2 isoform X5 [Homo sapiens]
602	FLGVLS	XP_011527612.1	461-466 ral GTPase-activating protein subunit alpha-2 isoform X6 [Homo sapiens]
603	LGIL	XP_011527612.1	821-824 ral GTPase-activating protein subunit alpha-2 isoform X6 [Homo sapiens]
604	FLQIL	XP_011527612.1	49-53 ral GTPase-activating protein subunit alpha-2 isoform X6 [Homo sapiens]
605	FLGVLS	EAX10200.1	461-466 hCG22457, isoform CRA_b [Homo sapiens]
606	LGIL	EAX10200.1	774-777 hCG22457, isoform CRA_b [Homo sapiens]
607	FLQIL	EAX10200.1	49-53 hCG22457, isoform CRA_b [Homo sapiens]
608	FLGIL	EAW53929.1	168-172 myosin, heavy polypeptide 11, smooth muscle, isoform CRA_e [Homo sapiens]
609	FLGIL	EAW71839.1	617-621 myosin, heavy polypeptide 14, isoform CRA_b, partial [Homo sapiens]
610	FLGIL	BAC98374.1	16-20 KIAA2034 protein, partial [Homo sapiens]
611	LFLGI	XP_016866361.1	1126-1130 mitogen-activated protein kinase kinase kinase 5 isoform X1 [Homo sapiens]
612	LFLGI	XP_016866362.1	1125-1129 mitogen-activated protein kinase kinase kinase 5 isoform X2 [Homo sapiens]
613	LFLGI	BAD92330.1	1097-1101 mitogen-activated protein kinase kinase kinase 5 variant, partial [Homo sapiens]
614	LFLGI	XP_047274740.1	1090-1094 mitogen-activated protein kinase kinase kinase 5 isoform X3 [Homo sapiens]
615	LFLGI	XP_016866364.1	1089-1093 mitogen-activated protein kinase kinase kinase 5 isoform X4 [Homo sapiens]
616	LFLGI	NP_005914.1	1016-1020 mitogen-activated protein kinase kinase kinase 5 [Homo sapiens]
617	FLGVLS	XP_047296278.1	24-29 ral GTPase-activating protein subunit alpha-2 isoform X7 [Homo sapiens]
618	LGIL	XP_047296278.1	384-387 ral GTPase-activating protein subunit alpha-2 isoform X7 [Homo sapiens]
619	FLGVLS	XP_047296279.1	24-29 ral GTPase-activating protein subunit alpha-2 isoform X9 [Homo sapiens]
620	LGIL	XP_047296279.1	337-340 ral GTPase-activating protein subunit alpha-2 isoform X9 [Homo sapiens]
621	FLGALSV	6W5R_A	747-753 NPC1 structure in Nanodisc [Homo sapiens]
622	ILSV	6W5R_A	481-484 NPC1 structure in Nanodisc [Homo sapiens]
623	LFLGI	EAW94312.1	1263-1267 angiotensin I converting enzyme (peptidyl-dipeptidase A) 1, isoform CRA_b [Homo sapiens]
624	LFLGI	NP_000780.1	1263-1267 angiotensin-converting enzyme isoform 1 precursor [Homo sapiens]
625	FLGALSV	XP_005258334.1	764-770 NPC intracellular cholesterol transporter 1 isoform X1 [Homo sapiens]
626	ILSV	XP_005258334.1	498-501 NPC intracellular cholesterol transporter 1 isoform X1 [Homo sapiens]
627	LFLGI	EAW94316.1	1259-1263 angiotensin I converting enzyme (peptidyl-dipeptidase A) 1, isoform CRA_f [Homo sapiens]
628	FLGALSV	XP_005258335.1	764-770 NPC intracellular cholesterol transporter 1 isoform X2 [Homo sapiens]
629	ILSV	XP_005258335.1	498-501 NPC intracellular cholesterol transporter 1 isoform X2 [Homo sapiens]
630	FLGALSV	BAD92285.1	758-764 Niemann-Pick disease, type C1 variant, partial [Homo sapiens]
631	ILSV	BAD92285.1	492-495 Niemann-Pick disease, type C1 variant, partial [Homo sapiens]
632	LFLGI	XP_011534141.2	1126-1130 mitogen-activated protein kinase kinase kinase 5 isoform X5 [Homo sapiens]
633	FLGALSV	XP_005258336.1	747-753 NPC intracellular cholesterol transporter 1 isoform X3 [Homo sapiens]
634	ILSV	XP_005258336.1	481-484 NPC intracellular cholesterol transporter 1 isoform X3 [Homo sapiens]
635	FLGALSV	6UOX_A	747-753 Structure of itraconazole-bound NPC1 [Homo sapiens]
636	ILSV	6UOX_A	481-484 Structure of itraconazole-bound NPC1 [Homo sapiens]
637	FLGALSV	XP_016881273.1	764-770 NPC intracellular cholesterol transporter 1 isoform X4 [Homo sapiens]
638	ILSV	XP_016881273.1	498-501 NPC intracellular cholesterol transporter 1 isoform X4 [Homo sapiens]
639	FLGALSV	KAI2586336.1	747-753 NPC intracellular cholesterol transporter 1 [Homo sapiens]
640	ILSV	KAI2586336.1	481-484 NPC intracellular cholesterol transporter 1 [Homo sapiens]
641	FLGALSV	AAH63302.1	747-753 Niemann-Pick disease, type C1 [Homo sapiens]
642	ILSV	AAH63302.1	481-484 Niemann-Pick disease, type C1 [Homo sapiens]
643	FLGALSV	NP_000262.2	747-753 NPC intracellular cholesterol transporter 1 precursor [Homo sapiens]
644	ILSV	NP_000262.2	481-484 NPC intracellular cholesterol transporter 1 precursor [Homo sapiens]
645	FLGALSV	5U73_A	747-753 Crystal structure of human Niemann-Pick C1 protein [Homo sapiens]
646	ILSV	5U73_A	481-484 Crystal structure of human Niemann-Pick C1 protein [Homo sapiens]
647	FLGALSV	ANN44507.1	747-753 Niemann-Pick C1 [Homo sapiens]
648	ILSV	ANN44507.1	481-484 Niemann-Pick C1 [Homo sapiens]
649	FLGALSV	XP_016881274.1	764-770 NPC intracellular cholesterol transporter 1 isoform X6 [Homo sapiens]
650	ILSV	XP_016881274.1	498-501 NPC intracellular cholesterol transporter 1 isoform X6 [Homo sapiens]
651	FLGALSV	XP_006722542.1	764-770 NPC intracellular cholesterol transporter 1 isoform X5 [Homo sapiens]
652	ILSV	XP_006722542.1	498-501 NPC intracellular cholesterol transporter 1 isoform X5 [Homo sapiens]
653	FLGIL	EAW91159.1	338-342 Smg-7 homolog, nonsense mediated mRNA decay factor (C. elegans), isoform CRA_e [Homo sapiens]
654	SLFL	EAW91159.1	92-95 Smg-7 homolog, nonsense mediated mRNA decay factor (C. elegans), isoform CRA_e [Homo sapiens]
655	FLGIL	EAW53928.1	454-458 myosin, heavy polypeptide 11, smooth muscle, isoform CRA_d [Homo sapiens]
656	FLGALSV	XP_016881275.1	747-753 NPC intracellular cholesterol transporter 1 isoform X7 [Homo sapiens]
657	ILSV	XP_016881275.1	481-484 NPC intracellular cholesterol transporter 1 isoform X7 [Homo sapiens]
658	FMGILS	XP_011520348.1	276-281 probable phospholipid-transporting ATPase IM isoform X1 [Homo sapiens]
659	FLGALSV	XP_016881276.1	747-753 NPC intracellular cholesterol transporter 1 isoform X8 [Homo sapiens]
660	ILSV	XP_016881276.1	481-484 NPC intracellular cholesterol transporter 1 isoform X8 [Homo sapiens]
661	FLGALSV	XP_047293495.1	747-753 NPC intracellular cholesterol transporter 1 isoform X9 [Homo sapiens]
662	ILSV	XP_047293495.1	481-484 NPC intracellular cholesterol transporter 1 isoform X9 [Homo sapiens]
663	FMGILS	XP_024305833.1	248-253 probable phospholipid-transporting ATPase IM isoform X2 [Homo sapiens]
664	FMGILS	XP_011520349.1	239-244 probable phospholipid-transporting ATPase IM isoform X3 [Homo sapiens]
665	FLGIL	NP_001337149.1	367-371 nonsense-mediated mRNA decay factor SMG7 isoform 8 [Homo sapiens]
666	SLFL	NP_001337149.1	121-124 nonsense-mediated mRNA decay factor SMG7 isoform 8 [Homo sapiens]
667	FMGILS	XP_024305835.1	276-281 probable phospholipid-transporting ATPase IM isoform X5 [Homo sapiens]
668	FMGILS	NP_079113.2	211-216 probable phospholipid-transporting ATPase IM [Homo sapiens]
669	FLGIL	NP_001362513.1	338-342 nonsense-mediated mRNA decay factor SMG7 isoform 10 [Homo sapiens]
670	SLFL	NP_001362513.1	92-95 nonsense-mediated mRNA decay factor SMG7 isoform 10 [Homo sapiens]
671	FMGILS	XP_047289040.1	205-210 probable phospholipid-transporting ATPase IM isoform X7 [Homo sapiens]
672	LFLGI	XP_016866366.1	823-827 mitogen-activated protein kinase kinase kinase 5 isoform X6 [Homo sapiens]
673	LFLGI	XP_047274741.1	822-826 mitogen-activated protein kinase kinase kinase 5 isoform X7 [Homo sapiens]
674	FLGIL	NP_963863.2	338-342 nonsense-mediated mRNA decay factor SMG7 isoform 4 [Homo sapiens]
675	SLFL	NP_963863.2	92-95 nonsense-mediated mRNA decay factor SMG7 isoform 4 [Homo sapiens]
676	FLGIL	AAH36381.1	338-342 SMG7 protein [Homo sapiens]
677	SLFL	AAH36381.1	92-95 SMG7 protein [Homo sapiens]
678	FLGIL	KAI2520658.1	338-342 SMG7 nonsense mediated mRNA decay factor [Homo sapiens]
679	SLFL	KAI2520658.1	92-95 SMG7 nonsense mediated mRNA decay factor [Homo sapiens]
680	FLGIL	KAI2520664.1	367-371 SMG7 nonsense mediated mRNA decay factor [Homo sapiens]
681	SLFL	KAI2520664.1	121-124 SMG7 nonsense mediated mRNA decay factor [Homo sapiens]
682	FLGIL	NP_001317936.1	367-371 nonsense-mediated mRNA decay factor SMG7 isoform 6 [Homo sapiens]
683	SLFL	NP_001317936.1	121-124 nonsense-mediated mRNA decay factor SMG7 isoform 6 [Homo sapiens]
684	FLGIL	XP_005245710.1	320-324 nonsense-mediated mRNA decay factor SMG7 isoform X3 [Homo sapiens]
685	SLFL	XP_005245710.1	74-77 nonsense-mediated mRNA decay factor SMG7 isoform X3 [Homo sapiens]
686	FLGIL	NP_001381063.1	367-371 nonsense-mediated mRNA decay factor SMG7 isoform 12 [Homo sapiens]
687	SLFL	NP_001381063.1	121-124 nonsense-mediated mRNA decay factor SMG7 isoform 12 [Homo sapiens]
688	FMGILS	XP_047289042.1	248-253 probable phospholipid-transporting ATPase IM isoform X9 [Homo sapiens]
689	LFLGI	EAW94315.1	1117-1121 angiotensin I converting enzyme (peptidyl-dipeptidase A) 1, isoform CRA_e [Homo sapiens]
690	FMGILS	XP_047289043.1	177-182 probable phospholipid-transporting ATPase IM isoform X10 [Homo sapiens]
691	FMGILS	XP_047289044.1	168-173 probable phospholipid-transporting ATPase IM isoform X11 [Homo sapiens]
692	FLGIL	KAI2520667.1	296-300 SMG7 nonsense mediated mRNA decay factor [Homo sapiens]
693	SLFL	KAI2520667.1	50-53 SMG7 nonsense mediated mRNA decay factor [Homo sapiens]
694	FLGIL	BAG61224.1	296-300 unnamed protein product [Homo sapiens]
695	SLFL	BAG61224.1	50-53 unnamed protein product [Homo sapiens]
696	FLGIL	NP_001167532.1	296-300 nonsense-mediated mRNA decay factor SMG7 isoform 5 [Homo sapiens]
697	SLFL	NP_001167532.1	50-53 nonsense-mediated mRNA decay factor SMG7 isoform 5 [Homo sapiens]
698	FLGIL	NP_001362514.1	338-342 nonsense-mediated mRNA decay factor SMG7 isoform 11 [Homo sapiens]
699	SLFL	NP_001362514.1	92-95 nonsense-mediated mRNA decay factor SMG7 isoform 11 [Homo sapiens]
700	FLGIL	BAC53621.1	338-342 SMG-7 [Homo sapiens]
701	SLFL	BAC53621.1	92-95 SMG-7 [Homo sapiens]
702	FLGIL	NP_775179.1	338-342 nonsense-mediated mRNA decay factor SMG7 isoform 1 [Homo sapiens]
703	SLFL	NP_775179.1	92-95 nonsense-mediated mRNA decay factor SMG7 isoform 1 [Homo sapiens]
704	FLGIL	KAI2520659.1	338-342 SMG7 nonsense mediated mRNA decay factor [Homo sapiens]
705	SLFL	KAI2520659.1	92-95 SMG7 nonsense mediated mRNA decay factor [Homo sapiens]
706	LFLGI	AAH40521.1	498-502 Testis expressed 2 [Homo sapiens]
707	LFLGI	NP_060939.3	498-502 testis-expressed protein 2 isoform 1 [Homo sapiens]
708	LFLGI	XP_011523302.1	498-502 testis-expressed protein 2 isoform X2 [Homo sapiens]
709	FMGILS	XP_047289045.1	211-216 probable phospholipid-transporting ATPase IM isoform X12 [Homo sapiens]
710	LFLGI	KAI2584601.1	498-502 LOW QUALITY PROTEIN
711	LFLGI	CAH10519.1	498-502 hypothetical protein [Homo sapiens]
712	LFLGI	NP_001275661.1	498-502 testis-expressed protein 2 isoform 2 [Homo sapiens]
713	LFLGI	CAD38927.1	498-502 hypothetical protein [Homo sapiens]
714	LFLGI	XP_016880335.1	498-502 testis-expressed protein 2 isoform X4 [Homo sapiens]
715	FMGILS	XP_047289046.1	140-145 probable phospholipid-transporting ATPase IM isoform X13 [Homo sapiens]
716	FLGIL	NP_001337148.1	367-371 nonsense-mediated mRNA decay factor SMG7 isoform 7 [Homo sapiens]
717	SLFL	NP_001337148.1	121-124 nonsense-mediated mRNA decay factor SMG7 isoform 7 [Homo sapiens]
718	LFLGI	BAG57328.1	862-866 unnamed protein product, partial [Homo sapiens]
719	FLGIL	NP_001381069.1	320-324 nonsense-mediated mRNA decay factor SMG7 isoform 13 [Homo sapiens]
720	SLFL	NP_001381069.1	74-77 nonsense-mediated mRNA decay factor SMG7 isoform 13 [Homo sapiens]
721	LFLGI	NP_001369629.1	1074-1078 angiotensin-converting enzyme isoform 4 [Homo sapiens]
722	FMGILS	XP_011520360.1	130-135 probable phospholipid-transporting ATPase IM isoform X15 [Homo sapiens]
723	FLGIL	EAW91157.1	338-342 Smg-7 homolog, nonsense mediated mRNA decay factor (C. elegans), isoform CRA_d [Homo sapiens]
724	SLFL	EAW91157.1	92-95 Smg-7 homolog, nonsense mediated mRNA decay factor (C. elegans), isoform CRA_d [Homo sapiens]
725	FMGILS	XP_011520361.1	124-129 probable phospholipid-transporting ATPase IM isoform X16 [Homo sapiens]
726	FLGIL	NP_001381070.1	296-300 nonsense-mediated mRNA decay factor SMG7 isoform 14 [Homo sapiens]
727	SLFL	NP_001381070.1	50-53 nonsense-mediated mRNA decay factor SMG7 isoform 14 [Homo sapiens]
728	FLGIL	NP_001381071.1	296-300 nonsense-mediated mRNA decay factor SMG7 isoform 15 [Homo sapiens]
729	SLFL	NP_001381071.1	50-53 nonsense-mediated mRNA decay factor SMG7 isoform 15 [Homo sapiens]
730	FMGILS	XP_011520362.1	112-117 probable phospholipid-transporting ATPase IM isoform X17 [Homo sapiens]
731	FLGIL	KAI2520660.1	338-342 SMG7 nonsense mediated mRNA decay factor [Homo sapiens]
732	SLFL	KAI2520660.1	92-95 SMG7 nonsense mediated mRNA decay factor [Homo sapiens]
733	FLGIL	NP_963862.1	338-342 nonsense-mediated mRNA decay factor SMG7 isoform 2 [Homo sapiens]
734	SLFL	NP_963862.1	92-95 nonsense-mediated mRNA decay factor SMG7 isoform 2 [Homo sapiens]
735	FLGIL	NP_001381073.1	282-286 nonsense-mediated mRNA decay factor SMG7 isoform 16 [Homo sapiens]
736	SLFL	NP_001381073.1	36-39 nonsense-mediated mRNA decay factor SMG7 isoform 16 [Homo sapiens]
737	FMGILS	XP_047289048.1	102-107 probable phospholipid-transporting ATPase IM isoform X18 [Homo sapiens]
738	FMGILS	BAB85525.1	101-106 KIAA1939 protein, partial [Homo sapiens]
739	FMGILS	XP_024305836.1	276-281 probable phospholipid-transporting ATPase IM isoform X20 [Homo sapiens]
740	FLGIL	NP_001381074.1	320-324 nonsense-mediated mRNA decay factor SMG7 isoform 17 [Homo sapiens]
741	SLFL	NP_001381074.1	74-77 nonsense-mediated mRNA decay factor SMG7 isoform 17 [Homo sapiens]
742	FMGILS	EAW77381.1	84-89 ATPase, Class I, type 8B, member 4, isoform CRA_b [Homo sapiens]
743	FMGILS	XP_047289050.1	140-145 probable phospholipid-transporting ATPase IM isoform X21 [Homo sapiens]
744	FLGIL	NP_001381076.1	296-300 nonsense-mediated mRNA decay factor SMG7 isoform 18 [Homo sapiens]
745	SLFL	NP_001381076.1	50-53 nonsense-mediated mRNA decay factor SMG7 isoform 18 [Homo sapiens]
746	FLGIL	5JLH_F	473-477 Chain F, Myosin-14,Alpha-actinin A [synthetic construct]
747	LFLGI	NP_001369630.1	979-983 angiotensin-converting enzyme isoform 5 [Homo sapiens]
748	FLGVLS	XP_016883466.1	623-628 ral GTPase-activating protein subunit alpha-2 isoform X11 [Homo sapiens]
749	LGIL	XP_016883466.1	983-986 ral GTPase-activating protein subunit alpha-2 isoform X11 [Homo sapiens]
750	FLQIL	XP_016883466.1	211-215 ral GTPase-activating protein subunit alpha-2 isoform X11 [Homo sapiens]
751	FMGILS	XP_024305837.1	27-32 probable phospholipid-transporting ATPase IM isoform X22 [Homo sapiens]
752	FLGIL	KAI4044144.1	481-485 myosin heavy chain 14, partial [Homo sapiens]
753	FLGIL	KAI2592487.1	481-485 myosin heavy chain 14, partial [Homo sapiens]
754	FLGIL	5I4E_A	427-431 Crystal Structure of Human Nonmuscle Myosin 2C motor domain [Homo sapiens]
755	FLGALSV	BAG57194.1	429-435 unnamed protein product [Homo sapiens]
756	ILSV	BAG57194.1	231-234 unnamed protein product [Homo sapiens]
757	FLGIL	KAI2592770.1	60-64 zinc finger protein 836, partial [Homo sapiens]
758	FLGIL	NP_001096127.1	46-50 zinc finger protein 836 [Homo sapiens]
759	FLGIL	AAH18933.2	406-410 MYH14 protein, partial [Homo sapiens]
760	FMGILS	XP_047289055.1	211-216 probable phospholipid-transporting ATPase IM isoform X25 [Homo sapiens]
761	FLGALSV	ALN12517.1	747-753 truncated Niemann-Pick C1 [Homo sapiens]
762	ILSV	ALN12517.1	481-484 truncated Niemann-Pick C1 [Homo sapiens]
763	FLGIL	BAD18474.1	46-50 unnamed protein product, partial [Homo sapiens]
764	FLGIL	EAW71842.1	242-246 myosin, heavy polypeptide 14, isoform CRA_e [Homo sapiens]
765	FLGIL	XP_047291705.1	3-7 nonsense-mediated mRNA decay factor SMG7 isoform X4 [Homo sapiens]
766	LFLGI	BAG52294.1	216-220 unnamed protein product [Homo sapiens]
767	FLGIL	AAH52565.1	86-90 SMG7 protein, partial [Homo sapiens]
768	FLGIL	BAG59692.1	367-371 unnamed protein product, partial [Homo sapiens]
769	SLFL	BAG59692.1	121-124 unnamed protein product, partial [Homo sapiens]
770	FLGIL	AAR25620.1	3-7 breast cancer-associated antigen SGA-56M [Homo sapiens]
771	FLGIL	NP_945193.1	490-494 alpha-1,6-mannosylglycoprotein 6-beta-N-acetylglucosaminyltransferase B isoform 2 [Homo sapiens]
772	FLGIL	BAB71079.1	338-342 unnamed protein product, partial [Homo sapiens]
773	SLFL	BAB71079.1	92-95 unnamed protein product, partial [Homo sapiens]
774	FLGIL	EAW89459.1	481-485 mannosyl (alpha-1,6-)-glycoprotein beta-1,6-N-acetyl-glucosaminyltransferase, isozyme B, isoform CRA_c [Homo sapiens]
775	FLGIL	NP_001186101.1	481-485 alpha-1,6-mannosylglycoprotein 6-beta-N-acetylglucosaminyltransferase B isoform 3 [Homo sapiens]
776	FLGIL	NP_653278.2	479-483 alpha-1,6-mannosylglycoprotein 6-beta-N-acetylglucosaminyltransferase B isoform 1 [Homo sapiens]
777	FMGILS	XP_047289056.1	276-281 probable phospholipid-transporting ATPase IM isoform X26 [Homo sapiens]
778	FLGIL	BAD02406.1	471-475 UDP-N-acetylglucosamine
779	FLGALSV	BAG58559.1	592-598 unnamed protein product [Homo sapiens]
780	ILSV	BAG58559.1	326-329 unnamed protein product [Homo sapiens]
781	FLGIL	NP_004254.2	667-671 semaphorin-4F isoform 1 precursor [Homo sapiens]
782	FLGIL	BAC03672.1	296-300 unnamed protein product, partial [Homo sapiens]
783	SLFL	BAC03672.1	50-53 unnamed protein product, partial [Homo sapiens]
784	FLGIL	KAI2520668.1	296-300 SMG7 nonsense mediated mRNA decay factor, partial [Homo sapiens]
785	SLFL	KAI2520668.1	50-53 SMG7 nonsense mediated mRNA decay factor, partial [Homo sapiens]
786	FLGIL	NP_001258591.1	634-638 semaphorin-4F isoform 3 precursor [Homo sapiens]
787	LYLGIL	XP_016872646.2	249-254 solute carrier organic anion transporter family member 2B1 isoform X1 [Homo sapiens]
788	MFLRIL	XP_016872646.2	628-633 solute carrier organic anion transporter family member 2B1 isoform X1 [Homo sapiens]
789	LFLGI	NP_690043.1	689-693 angiotensin-converting enzyme isoform 2 precursor [Homo sapiens]
790	FLGIL	XP_006721770.1	418-422 alpha-1,6-mannosylglycoprotein 6-beta-N-acetylglucosaminyltransferase B isoform X1 [Homo sapiens]
791	FMGILS	XP_024305838.1	276-281 probable phospholipid-transporting ATPase IM isoform X28 [Homo sapiens]
792	FMGILS	KAI2574156.1	211-216 putative ATPase phospholipid transporting 8B4 (putative) [Homo sapiens]
793	LYLGIL	BAF82923.1	225-230 unnamed protein product [Homo sapiens]
794	MFLRIL	BAF82923.1	604-609 unnamed protein product [Homo sapiens]
795	LYLGIL	NP_009187.1	225-230 solute carrier organic anion transporter family member 2B1 isoform 1 [Homo sapiens]
796	MFLRIL	NP_009187.1	604-609 solute carrier organic anion transporter family member 2B1 isoform 1 [Homo sapiens]
797	LYLGIL	O94956.2	225-230 RecName
798	MFLRIL	O94956.2	604-609 RecName
799	FLGIL	NP_004727.2	322-326 xenotropic and polytropic retrovirus receptor 1 isoform 1 [Homo sapiens]
800	FLGIL	AAD08928.1	322-326 xenotropic and polytropic murine retrovirus receptor [Homo sapiens]
801	LFLGI	AAA60612.1	651-655 angiotensin converting enzyme (EC 3.4.15.1) [Homo sapiens]
802	LFLGI	NP_001171528.1	648-652 angiotensin-converting enzyme isoform 3 precursor [Homo sapiens]
803	LYLGIL	NP_001138683.1	203-208 solute carrier organic anion transporter family member 2B1 isoform 2 [Homo sapiens]
804	MFLRIL	NP_001138683.1	582-587 solute carrier organic anion transporter family member 2B1 isoform 2 [Homo sapiens]
805	LYLGIL	AAG42205.1	203-208 organic anion transporter polypeptide-related protein 2 [Homo sapiens]
806	MFLRIL	AAG42205.1	582-587 organic anion transporter polypeptide-related protein 2 [Homo sapiens]
807	FLGIL	XP_016858661.1	565-569 semaphorin-4F isoform X1 [Homo sapiens]
808	FLGIL	AAH40929.1	371-375 HERC1 protein, partial [Homo sapiens]
809	FLGIL	ALQ33991.1	545-549 sema domain immunoglobulin domain transmembrane domain (TM) and short cytoplasmic domain (semaphorin) 4F isoform 3, partial [Homo sapiens]
810	FLGIL	XP_011522654.1	481-485 alpha-1,6-mannosylglycoprotein 6-beta-N-acetylglucosaminyltransferase B isoform X2 [Homo sapiens]
811	FLGIL	KAI2577341.1	454-458 myosin heavy chain 11 [Homo sapiens]
812	FLGIL	XP_016858662.1	532-536 semaphorin-4F isoform X3 [Homo sapiens]
813	FLGIL	NP_001129141.1	322-326 xenotropic and polytropic retrovirus receptor 1 isoform 2 [Homo sapiens]
814	FLGIL	BAG54136.1	109-113 unnamed protein product, partial [Homo sapiens]
815	LFLGELS	NP_001007562.1	56-62 immunity-related GTPase family Q protein [Homo sapiens]
816	LFLG	NP_001007562.1	11-14 immunity-related GTPase family Q protein [Homo sapiens]
817	LFLGELS	AAI44452.1	56-62 IRGQ protein [Homo sapiens]
818	LFLG	AAI44452.1	11-14 IRGQ protein [Homo sapiens]
819	LFLGI	BAG57723.1	263-267 unnamed protein product [Homo sapiens]
820	LFLGI	XP_006721800.3	573-577 angiotensin-converting enzyme isoform X1 [Homo sapiens]
821	FLGIL	BAF83712.1	512-516 unnamed protein product [Homo sapiens]
822	FLGIL	NP_001258590.1	512-516 semaphorin-4F isoform 2 precursor [Homo sapiens]
823	FLGIL	BAA75631.1	512-516 semaphorin W [Homo sapiens]
824	FLGIL	CAB61383.1	220-224 hypothetical protein, partial [Homo sapiens]
825	LYLGIL	KAI2561868.1	109-114 solute carrier organic anion transporter family member 2B1 [Homo sapiens]
826	MFLRIL	KAI2561868.1	488-493 solute carrier organic anion transporter family member 2B1 [Homo sapiens]
827	LYLGIL	BAG63777.1	109-114 unnamed protein product [Homo sapiens]
828	MFLRIL	BAG63777.1	488-493 unnamed protein product [Homo sapiens]
829	FLGICLPDLSV	NP_001138906.1	45-55 zinc finger protein 880 [Homo sapiens]
830	FLGICLPDLSV	KAI4044451.1	45-55 zinc finger protein 880 [Homo sapiens]
831	LFLGI	XP_016880336.1	498-502 testis-expressed protein 2 isoform X5 [Homo sapiens]
832	FLGIL	NP_001139014.1	153-157 zinc finger and SCAN domain-containing protein 18 isoform 1 [Homo sapiens]
833	FLGIL	KAI2593603.1	153-157 zinc finger and SCAN domain containing 18 [Homo sapiens]
834	LYLGIL	BAG61922.1	81-86 unnamed protein product [Homo sapiens]
835	MFLRIL	BAG61922.1	460-465 unnamed protein product [Homo sapiens]
836	LYLGIL	NP_001138684.1	81-86 solute carrier organic anion transporter family member 2B1 isoform 3 [Homo sapiens]
837	MFLRIL	NP_001138684.1	460-465 solute carrier organic anion transporter family member 2B1 isoform 3 [Homo sapiens]
838	FLGIL	XP_011525539.1	153-157 zinc finger and SCAN domain-containing protein 18 isoform X1 [Homo sapiens]
839	LFLGI	EAW94314.1	517-521 angiotensin I converting enzyme (peptidyl-dipeptidase A) 1, isoform CRA_d [Homo sapiens]
840	FLGIL	XP_011531209.1	78-82 V-type proton ATPase subunit B, kidney isoform isoform X1 [Homo sapiens]
841	LFLGLLVCSV	XP_011526650.1	38-47 angiopoietin-related protein 6 isoform X1 [Homo sapiens]
842	LFLGI	NP_001369631.1	468-472 angiotensin-converting enzyme isoform 6 [Homo sapiens]
843	LFLGI	BAG63418.1	468-472 unnamed protein product [Homo sapiens]
844	FLGIL	BAB14332.1	97-101 unnamed protein product [Homo sapiens]
845	FLGIL	AAH22846.1	97-101 Zinc finger and SCAN domain containing 18 [Homo sapiens]
846	FLGIL	KAI2593604.1	97-101 zinc finger and SCAN domain containing 18 [Homo sapiens]
847	FLGIL	NP_001139015.1	97-101 zinc finger and SCAN domain-containing protein 18 isoform 3 [Homo sapiens]
848	FLGIL	XP_016882658.1	97-101 zinc finger and SCAN domain-containing protein 18 isoform X3 [Homo sapiens]
849	LFVGDAILSV	NP_003089.1	129-138 alpha-1-syntrophin [Homo sapiens]
850	LFVGDAILSV	AAB36398.1	129-138 alpha 1 syntrophin [Homo sapiens]
851	SLVFIGIISV	NP_689526.2	95-104 proton-coupled amino acid transporter 4 isoform 1 [Homo sapiens]
852	SLVFIGIISV	AAH47374.1	95-104 Solute carrier family 36 (proton/amino acid symporter), member 4 [Homo sapiens]
853	LFVGDAILSV	XP_005260574.1	129-138 alpha-1-syntrophin isoform X1 [Homo sapiens]
854	FLGIL	NP_001315591.1	322-326 xenotropic and polytropic retrovirus receptor 1 isoform 3 [Homo sapiens]
855	FLGIL	1YA0_A	338-342 Crystal structure of the N-terminal domain of human SMG7 [Homo sapiens]
856	SLFL	1YA0_A	92-95 Crystal structure of the N-terminal domain of human SMG7 [Homo sapiens]
857	LFVGDAILSV	XP_011527309.1	129-138 alpha-1-syntrophin isoform X2 [Homo sapiens]
858	LFVGDAILSV	XP_011527310.1	129-138 alpha-1-syntrophin isoform X3 [Homo sapiens]
859	SLVFIGIISV	XP_047282306.1	76-85 proton-coupled amino acid transporter 4 isoform X1 [Homo sapiens]
860	FLGIL	AGZ61988.1	460-464 LILRA6 [Homo sapiens]
861	FLGIL	AGZ61999.1	460-464 LILRA6 [Homo sapiens]
862	FLGIL	NP_001347096.1	460-464 leukocyte immunoglobulin-like receptor subfamily A member 6 isoform 2 precursor [Homo sapiens]
863	FLGIL	NP_077294.3	460-464 leukocyte immunoglobulin-like receptor subfamily A member 6 isoform 1 precursor [Homo sapiens]
864	FLGIL	XP_047298871.1	460-464 leukocyte immunoglobulin-like receptor subfamily A member 6 isoform X1 [Homo sapiens]
865	FLGIL	AGZ61995.1	460-464 LILRA6 [Homo sapiens]
866	FLGIL	AGZ61994.1	460-464 LILRA6 [Homo sapiens]
867	FLGIL	AGZ61998.1	460-464 LILRA6 [Homo sapiens]
868	LFLGI	AAD43018.1	43-47 ancient ubiquitous protein AUP1 isoform [Homo sapiens]
869	LFVGDAILSV	XP_047296348.1	129-138 alpha-1-syntrophin isoform X4 [Homo sapiens]
870	SLVFIGIISV	EAW66895.1	95-104 solute carrier family 36 (proton/amino acid symporter), member 4, isoform CRA_a [Homo sapiens]
871	FLGIL	EAW99608.1	370-374 sema domain, immunoglobulin domain (Ig), transmembrane domain (TM) and short cytoplasmic domain, (semaphorin) 4F, isoform CRA_d [Homo sapiens]
872	FLGIL	XP_047298872.1	448-452 leukocyte immunoglobulin-like receptor subfamily A member 6 isoform X2 [Homo sapiens]
873	FLGIL	AAD02204.1	443-447 immunoglobulin-like transcript 8 [Homo sapiens]
874	FLGIL	KAI4044731.1	443-447 hypothetical protein G5576_018477 [Homo sapiens]
875	FLGIL	XP_011545432.1	443-447 leukocyte immunoglobulin-like receptor subfamily A member 6 isoform X3 [Homo sapiens]
876	LFLGI	AAH33646.2	70-74 AUP1 protein, partial [Homo sapiens]
877	FLGICLPDLSV	EAW72076.1	45-55 hCG1773556 [Homo sapiens]
878	LFVGDAILSV	BAG63252.1	129-138 unnamed protein product [Homo sapiens]
879	LFLGI	EAW94318.1	381-385 angiotensin I converting enzyme (peptidyl-dipeptidase A) 1, isoform CRA_h [Homo sapiens]
880	FLGIL	AAF80660.1	321-325 semaphorin M, partial [Homo sapiens]
881	FLGIL	CAB70825.1	43-47 hypothetical protein, partial [Homo sapiens]
882	LFLGI	NP_853553.1	43-47 lipid droplet-regulating VLDL assembly factor AUP1 [Homo sapiens]
883	LFLGI	AAD43010.1	43-47 AUP1 homolog [Homo sapiens]
884	LFLGI	BAF85810.1	43-47 unnamed protein product [Homo sapiens]
885	FLGIL	NP_036560.1	343-347 neuroplastin isoform b precursor [Homo sapiens]
886	LFVGDAILSV	XP_024307739.1	20-29 alpha-1-syntrophin isoform X5 [Homo sapiens]
887	FLGIL	BAH12519.1	343-347 unnamed protein product [Homo sapiens]
888	FLGIL	NP_001154835.1	343-347 neuroplastin isoform c precursor [Homo sapiens]
889	FLGIL	EAW72217.1	363-367 hCG2043691, isoform CRA_b, partial [Homo sapiens]
890	FLGIL	EAW99607.1	279-283 sema domain, immunoglobulin domain (Ig), transmembrane domain (TM) and short cytoplasmic domain, (semaphorin) 4F, isoform CRA_c [Homo sapiens]
891	FLGIL	AGZ61997.1	361-365 LILRA6 [Homo sapiens]
892	LFLGI	EAX11890.1	233-237 family with sequence similarity 70, member A, isoform CRA_d [Homo sapiens]
893	FLGI	EAX11890.1	73-76 family with sequence similarity 70, member A, isoform CRA_d [Homo sapiens]
894	LFLGI	CAH18454.2	43-47 hypothetical protein [Homo sapiens]
895	FLGIL	NP_001135815.1	52-56 chemerin-like receptor 1 isoform a [Homo sapiens]
896	LFLGI	AAH01658.1	43-47 AUP1 protein [Homo sapiens]
897	FLGIL	AAC51258.1	52-56 orphan G-protein coupled receptor Dez isoform a [Homo sapiens]
898	FLGIL	NP_004063.1	50-54 chemerin-like receptor 1 isoform b [Homo sapiens]
899	FLGIL	BAF34667.1	50-54 seven transmembrane helix receptor [Homo sapiens]
900	FLGVLS	AAH30577.1	99-104 G protein-coupled receptor 85 [Homo sapiens]
901	FLGVLS	NP_001139737.1	99-104 probable G-protein coupled receptor 85 [Homo sapiens]
902	FLGIL	AAH26337.1	9-13 GABRE protein [Homo sapiens]
903	LGITSV	AAH26337.1	312-317 GABRE protein [Homo sapiens]
904	FLGIL	EAW98683.1	122-126 purinergic receptor P2Y, G-protein coupled, 8 [Homo sapiens]
905	LFLGI	Q8NH09.2	30-34 RecName
906	LFLGI	KAI2565391.1	30-34 olfactory receptor family 8 subfamily S member 1 [Homo sapiens]
907	LFLGI	KAI4065645.1	30-34 olfactory receptor family 8 subfamily S member 1 [Homo sapiens]
908	LFLGI	BAC05832.1	30-34 seven transmembrane helix receptor [Homo sapiens]
909	LFLGI	EAX11888.1	209-213 family with sequence similarity 70, member A, isoform CRA_b [Homo sapiens]
910	FLGI	EAX11888.1	73-76 family with sequence similarity 70, member A, isoform CRA_b [Homo sapiens]
911	LFLGI	AAH47054.1	233-237 Family with sequence similarity 70, member A [Homo sapiens]
912	FLGI	AAH47054.1	73-76 Family with sequence similarity 70, member A [Homo sapiens]
913	LFLGI	NP_060408.3	233-237 transmembrane protein 255A isoform 1 [Homo sapiens]
914	FLGI	NP_060408.3	73-76 transmembrane protein 255A isoform 1 [Homo sapiens]
915	LFLGI	AAP97678.1	233-237 unknown [Homo sapiens]
916	FLGI	AAP97678.1	73-76 unknown [Homo sapiens]
917	LFLGNLS	KAI2553534.1	90-96 olfactory receptor family 2 subfamily K member 2 [Homo sapiens]
918	SLVFIGIISV	XP_047282308.1	95-104 proton-coupled amino acid transporter 4 isoform X3 [Homo sapiens]
919	FMGILS	KAI2574157.1	211-216 putative ATPase phospholipid transporting 8B4 (putative) [Homo sapiens]
920	FLGIL	AAR01010.1	87-91 VAV-like protein, partial [Homo sapiens]
921	FLGIL	NP_001091985.1	200-204 mas-related G-protein coupled receptor member F [Homo sapiens]
922	FLGIL	ASK86668.1	200-204 Mas-related G protein-coupled receptor F [Homo sapiens]
923	LFLGI	XP_016885108.1	233-237 transmembrane protein 255A isoform X1 [Homo sapiens]
924	FLGI	XP_016885108.1	73-76 transmembrane protein 255A isoform X1 [Homo sapiens]
925	FLGIL	BAC11628.1	200-204 unnamed protein product [Homo sapiens]
926	FLGIL	SPT35732.1	48-52 ARHGEF39, partial [Homo sapiens]
927	FLGIL	KAI2552569.1	48-52 Rho guanine nucleotide exchange factor 39 [Homo sapiens]
928	FLGIL	NP_116207.2	48-52 rho guanine nucleotide exchange factor 39 [Homo sapiens]
929	FLGIL	BAC45261.1	185-189 seven transmembrane helix receptor [Homo sapiens]
930	FLGIL	CDG86184.1	184-188 TPA
931	LFLGI	Q8NGG7.2	47-51 RecName
932	FLSNLS	Q8NGG7.2	79-84 RecName
933	FLGVLS	NP_001004745.1	74-79 olfactory receptor 5T1 [Homo sapiens]
934	FLGVLS	KAI2559886.1	74-79 olfactory receptor family 5 subfamily T member 1 [Homo sapiens]
935	LFLGI	KAI4074716.1	47-51 olfactory receptor family 8 subfamily A member 1 [Homo sapiens]
936	FLSNLS	KAI4074716.1	79-84 olfactory receptor family 8 subfamily A member 1 [Homo sapiens]
937	LFLGI	NP_872420.1	207-211 transmembrane protein 255B isoform 1 [Homo sapiens]
938	FLGI	NP_872420.1	69-72 transmembrane protein 255B isoform 1 [Homo sapiens]
939	LFLGI	NP_001098014.1	209-213 transmembrane protein 255A isoform 2 [Homo sapiens]
940	FLGI	NP_001098014.1	73-76 transmembrane protein 255A isoform 2 [Homo sapiens]
941	LFLGI	BAG51698.1	209-213 unnamed protein product [Homo sapiens]
942	FLGI	BAG51698.1	73-76 unnamed protein product [Homo sapiens]
943	FLGIL	KAI2558395.1	71-75 olfactory receptor family 56 subfamily B member 1 [Homo sapiens]
944	FLGIL	NP_001005180.1	71-75 olfactory receptor 56B1 [Homo sapiens]
945	FLGIL	BAG53654.1	71-75 unnamed protein product [Homo sapiens]
946	FLGIL	AAI37185.1	71-75 Olfactory receptor, family 56, subfamily B, member 1 [Homo sapiens]
947	FLGIL	ALI87426.1	71-75 OR56B1, partial [Homo sapiens]
948	FLGNLSV	XP_047292113.1	73-79 olfactory receptor 3A2 isoform X1 [Homo sapiens]
949	FLGIL	Q8NGI1.1	71-75 PUTATIVE PSEUDOGENE
950	FLGNLSV	KAI2580585.1	71-77 olfactory receptor family 3 subfamily A member 2 [Homo sapiens]
951	FLGNLSV	KAI4047106.1	71-77 olfactory receptor family 3 subfamily A member 1, partial [Homo sapiens]
952	FLGNLSV	EAW90514.1	71-77 olfactory receptor, family 3, subfamily A, member 3 [Homo sapiens]
953	FLGNLSV	AAD00250.1	71-77 olfactory receptor 17-201 [Homo sapiens]						Full=Olfactory receptor OR17-22 [Homo sapiens]
954	FLGNLSV	P47888.3	71-77 RecName
955	FLGNLSV	P47893.3	71-77 RecName
956	FLGNLSV	KAI4047110.1	71-77 olfactory receptor family 3 subfamily A member 3 [Homo sapiens]
957	FLGNLSV	KAI2580588.1	71-77 olfactory receptor family 3 subfamily A member 1, partial [Homo sapiens]
958	FLGIL	BAC06031.1	68-72 seven transmembrane helix receptor [Homo sapiens]
959	FLGNLSV	KAI2580592.1	71-77 olfactory receptor family 3 subfamily A member 3 [Homo sapiens]
960	FLGIL	NP_001382986.1	69-73 putative olfactory receptor 56B2 [Homo sapiens]
961	LFLGNLS	NP_995581.1	61-67 olfactory receptor 2K2 [Homo sapiens]
962	FLGIL	KAI4069741.1	69-73 hypothetical protein G5576_005057 [Homo sapiens]
963	FLGNLSV	NP_002541.2	65-71 olfactory receptor 3A1 [Homo sapiens]
964	FLGNLSV	NP_002542.4	65-71 olfactory receptor 3A2 [Homo sapiens]
965	FLGNLSV	ALI87802.1	65-71 OR3A1 [Homo sapiens]
966	FLGNLSV	KAI2580593.1	65-71 olfactory receptor family 3 subfamily A member 3 [Homo sapiens]
967	FLGNLSV	KAI2580586.1	65-71 olfactory receptor family 3 subfamily A member 2 [Homo sapiens]
968	FLGNLSV	AAF37316.1	65-71 olfactory receptor 17-201 [Homo sapiens]
969	FLGNLSV	AAF37314.1	65-71 olfactory receptor 17-40 [Homo sapiens]
970	FLGNLSV	KAI4047109.1	65-71 olfactory receptor family 3 subfamily A member 3 [Homo sapiens]
971	FLGIL	BAG56962.1	172-176 unnamed protein product [Homo sapiens]
972	FLGNLSV	KAI2580589.1	65-71 olfactory receptor family 3 subfamily A member 1 [Homo sapiens]
973	FLGNLSV	NP_001373027.1	65-71 olfactory receptor 3A3 [Homo sapiens]
974	FLGNLSV	AAI08922.2	65-71 OR3A3 protein [Homo sapiens]
975	LFLGI	KAI4074679.1	30-34 olfactory receptor family 8 subfamily D member 4 [Homo sapiens]
976	LFLGI	NP_001005197.1	30-34 olfactory receptor 8D4 [Homo sapiens]
977	LFLGI	KAI2563351.1	30-34 olfactory receptor family 8 subfamily D member 4 [Homo sapiens]
978	LFLGI	ALI87351.1	30-34 OR8D4 [Homo sapiens]
979	LFLGI	EAW67560.1	30-34 olfactory receptor, family 8, subfamily D, member 4 [Homo sapiens]
980	LFFLVLAILSV	ALI87576.1	27-37 OR2M7 O [Homo sapiens]
981	LFLGI	EAW57988.1	30-34 hCG2044662 [Homo sapiens]
982	FLGNLSV	NP_001342142.1	62-68 putative olfactory receptor 10D3 [Homo sapiens]
983	SLVCFLLIL	NP_001342142.1	207-215 putative olfactory receptor 10D3 [Homo sapiens]
984	LFFLVLAILSV	ALI87597.1	27-37 OR2M7 D [Homo sapiens]
985	LFLGI	ALI87515.1	30-34 OR8S1 [Homo sapiens]
986	LFLGI	NP_001377778.1	30-34 olfactory receptor 8S1 [Homo sapiens]
987	LFLGI	KAI4065646.1	30-34 olfactory receptor family 8 subfamily S member 1 [Homo sapiens]
988	LFLGI	KAI2565392.1	30-34 olfactory receptor family 8 subfamily S member 1 [Homo sapiens]
989	LFLGI	NP_001002918.1	30-34 olfactory receptor 8D2 [Homo sapiens]
990	LFLGI	NP_001002905.1	30-34 olfactory receptor 8G1 [Homo sapiens]
991	SLILGV	NP_001002905.1	143-148 olfactory receptor 8G1 [Homo sapiens]
992	LFLGI	BAC06160.1	30-34 seven transmembrane helix receptor, partial [Homo sapiens]
993	LGIL	BAC06160.1	151-154 seven transmembrane helix receptor, partial [Homo sapiens]
994	LFLGI	P0DMU2.1	30-34 PUTATIVE PSEUDOGENE
995	LGIL	P0DMU2.1	151-154 PUTATIVE PSEUDOGENE
996	FMGILS	EAW77382.1	211-216 ATPase, Class I, type 8B, member 4, isoform CRA_c [Homo sapiens]
997	LFLGI	NP_001382835.1	30-34 putative olfactory receptor 8G3 pseudogene [Homo sapiens]
998	LGIL	NP_001382835.1	151-154 putative olfactory receptor 8G3 pseudogene [Homo sapiens]
999	LFLGI	NP_001005196.1	30-34 olfactory receptor 8B4 [Homo sapiens]
1000	LFLGI	KAI4074714.1	30-34 olfactory receptor family 8 subfamily A member 1 [Homo sapiens]
1001	FLSNLS	KAI4074714.1	62-67 olfactory receptor family 8 subfamily A member 1 [Homo sapiens]
1002	LFLGI	ALI87688.1	30-34 OR8A1 [Homo sapiens]
1003	FLSNLS	ALI87688.1	62-67 OR8A1 [Homo sapiens]
1004	FLGIL	EAW68763.1	62-66 hCG2040370, partial [Homo sapiens]
1005	LFLGI	NP_001005194.2	30-34 olfactory receptor 8A1 [Homo sapiens]
1006	FLSNLS	NP_001005194.2	62-67 olfactory receptor 8A1 [Homo sapiens]
1007	LFLGI	AAI36866.1	30-34 Olfactory receptor, family 8, subfamily B, member 4 [Homo sapiens]
1008	LFLGI	ALI87475.1	30-34 OR8B4 [Homo sapiens]
1009	LFLGI	NP_001002917.1	30-34 olfactory receptor 8D1 [Homo sapiens]
1010	FLGFLS	NP_001002917.1	150-155 olfactory receptor 8D1 [Homo sapiens]
1011	LFLGI	KAI4074702.1	30-34 olfactory receptor family 8 subfamily D member 1 [Homo sapiens]
1012	FLGFLS	KAI4074702.1	150-155 olfactory receptor family 8 subfamily D member 1 [Homo sapiens]
1013	LFLGI	BAC06047.1	30-34 seven transmembrane helix receptor [Homo sapiens]
1014	FLGFLS	BAC06047.1	150-155 seven transmembrane helix receptor [Homo sapiens]
1015	FLGIL	EAW58363.1	48-52 chromosome 9 open reading frame 100, isoform CRA_d [Homo sapiens]
1016	LFLGI	Q6IF36.1	43-47 PUTATIVE PSEUDOGENE
1017	LGIL	Q6IF36.1	164-167 PUTATIVE PSEUDOGENE
1018	FLGVLS	ALI87595.1	52-57 OR5T1 [Homo sapiens]
1019	LFLGI	AAI36640.1	43-47 Olfactory receptor, family 8, subfamily G, member 2 [Homo sapiens]
1020	LGIL	AAI36640.1	164-167 Olfactory receptor, family 8, subfamily G, member 2 [Homo sapiens]
1021	FLGIL	BAC05284.1	161-165 unnamed protein product [Homo sapiens]
1022	FLGIL	EAW58360.1	48-52 chromosome 9 open reading frame 100, isoform CRA_a [Homo sapiens]
1023	FLGIL	DAA04782.1	48-52 TPA_inf
1024	FLGIL	KAI2552568.1	12-16 Rho guanine nucleotide exchange factor 39 [Homo sapiens]
1025	FLGIL	KAI4007104.1	12-16 Rho guanine nucleotide exchange factor 39 [Homo sapiens]
1026	LFLGI	EAW67575.1	30-34 olfactory receptor, family 8, subfamily G, member 2, partial [Homo sapiens]
1027	LGIL	EAW67575.1	151-154 olfactory receptor, family 8, subfamily G, member 2, partial [Homo sapiens]
1028	LFLGI	EAX04046.1	110-114 hCG1790391, isoform CRA_b [Homo sapiens]
1029	LFLGI	EAX04046.1	230-234 hCG1790391, isoform CRA_b [Homo sapiens]
1030	SLFLG	EAX04046.1	217-221 hCG1790391, isoform CRA_b [Homo sapiens]
1031	FLGIL	NP_059429.1	227-231 neuroplastin isoform a precursor [Homo sapiens]
1032	FLGIL	BAG59079.1	97-101 unnamed protein product [Homo sapiens]
1033	FLGIL	NP_001154836.1	227-231 neuroplastin isoform d precursor [Homo sapiens]
1034	LFLGI	NP_001335592.1	207-211 transmembrane protein 255B isoform 2 [Homo sapiens]
1035	FLGI	NP_001335592.1	69-72 transmembrane protein 255B isoform 2 [Homo sapiens]
1036	LFLGI	BAC05830.1	30-34 seven transmembrane helix receptor [Homo sapiens]
1037	FLGIL	BAD18719.1	167-171 FLJ00320 protein, partial [Homo sapiens]
1038	FLGIL	XP_047288345.1	227-231 neuroplastin isoform X1 [Homo sapiens]
1039	LFLGI	EAW94317.1	211-215 angiotensin I converting enzyme (peptidyl-dipeptidase A) 1, isoform CRA_g [Homo sapiens]
1040	FLGNLSV	ALI87492.1	62-68 OR10D3 [Homo sapiens]
1041	SLVCFLLIL	ALI87492.1	207-215 OR10D3 [Homo sapiens]
1042	FLGIL	NP_001180233.1	101-105 transmembrane protein 127 isoform 1 [Homo sapiens]
1043	FMGILS	KAI2574158.1	138-143 putative ATPase phospholipid transporting 8B4 (putative), partial [Homo sapiens]
1044	LFLLTGIVSV	NP_001035186.1	183-192 motile sperm domain-containing protein 3 isoform a [Homo sapiens]
1045	FLGVLS	KAI2594231.1	23-28 Ral GTPase activating protein catalytic subunit alpha 2, partial [Homo sapiens]
1046	LFLLTGIVSV	KAI2547067.1	183-192 motile sperm domain containing 3, partial [Homo sapiens]
1047	LFLLTGIVSV	NP_001035188.1	173-182 motile sperm domain-containing protein 3 isoform b [Homo sapiens]
1048	YLGILTV	EAW59689.1	152-158 similar to omega protein [Homo sapiens]
1049	LFLLTGIVSV	AAC78799.1	169-178 ORF3splicevariant_a [Homo sapiens]
1050	FLGIL	BAG64543.1	48-52 unnamed protein product [Homo sapiens]
1051	LFLGI	EAX11889.1	69-73 family with sequence similarity 70, member A, isoform CRA_c [Homo sapiens]
1052	FLGIL	BAG56805.1	73-77 unnamed protein product [Homo sapiens]
1053	FLGIL	KAI2563852.1	27-31 fibroblast growth factor 6 [Homo sapiens]
1054	FLGIL	NP_066276.2	27-31 fibroblast growth factor 6 precursor [Homo sapiens]
1055	FLGIL	CAA45054.1	17-21 hst-2 (FGF-6) [Homo sapiens]
1056	FLGIL	AAQ62849.1	97-101 truncated zinc finger protein 447 isoform [Homo sapiens]
1057	FLGIL	EAW72559.1	97-101 zinc finger protein 447, isoform CRA_b [Homo sapiens]
1058	FLGIL	XP_016874484.1	27-31 fibroblast growth factor 6 isoform X1 [Homo sapiens]
1059	FLGIL	BAH14196.1	138-142 unnamed protein product [Homo sapiens]
1060	SLLVGILSI	KAI4052389.1	25-33 cytochrome b-245 chaperone 1 [Homo sapiens]
1061	FLGICLPDLSV	XP_047294793.1	45-55 zinc finger protein 880 isoform X2 [Homo sapiens]
1062	SLLVGILSI	NP_001028218.1	25-33 cytochrome b-245 chaperone 1 isoform a [Homo sapiens]
1063	FLGIL	BAB55192.1	48-52 unnamed protein product [Homo sapiens]
1064	FLGIL	EAW58362.1	48-52 chromosome 9 open reading frame 100, isoform CRA_c [Homo sapiens]
1065	FLGIL	KAI2593608.1	97-101 zinc finger and SCAN domain containing 18, partial [Homo sapiens]
1066	LFLGI	KAI2600663.1	69-73 transmembrane protein 255A [Homo sapiens]
1067	FLGIL	KAI2575035.1	138-142 neuroplastin, partial [Homo sapiens]
1068	FLGIL	KAI2593609.1	97-101 zinc finger and SCAN domain containing 18, partial [Homo sapiens]
1069	LFLLTGIVSV	AAC78797.1	130-139 ORF3 splicevariantc [Homo sapiens]
1070	LFVGDAILSV	EAW76315.1	20-29 syntrophin, alpha 1 (dystrophin-associated protein A1, 59kDa, acidic component), isoform CRA_b, partial [Homo sapiens]
1071	LFLGI	NP_776213.1	84-88 interleukin-1 receptor antagonist protein isoform 2 [Homo sapiens]
1072	LFLGI	NP_776214.1	81-85 interleukin-1 receptor antagonist protein isoform 1 precursor [Homo sapiens]
1073	SLLVGILSI	KAI2585866.1	25-33 cytochrome b-245 chaperone 1 [Homo sapiens]
1074	LFLGI	BAH14323.1	152-156 unnamed protein product [Homo sapiens]
1075	FLGIL	AAH17411.1	69-73 ZSCAN18 protein, partial [Homo sapiens]
1076	LFLGI	BAG57640.1	139-143 unnamed protein product [Homo sapiens]
1077	LFLGI	NP_000568.1	63-67 interleukin-1 receptor antagonist protein isoform 3 [Homo sapiens]
1078	FLGIL	NP_001394211.1	17-21 transmembrane protein 127 isoform 2 [Homo sapiens]
1079	FLGIL	XP_016874485.1	27-31 fibroblast growth factor 6 isoform X2 [Homo sapiens]
1080	LFLGI	1IRP_A	57-61 Chain A, INTERLEUKIN-1 RECEPTOR ANTAGONIST [Homo sapiens]
1081	FLGICLPDLSV	XP_047294794.1	45-55 zinc finger protein 880 isoform X3 [Homo sapiens]
1082	LFLGI	1ILR_1	56-60 CRYSTAL STRUCTURE OF THE INTERLEUKIN-1 RECEPTOR ANTAGONIST [Homo sapiens]
1083	LFLGI	BAG62933.1	43-47 unnamed protein product [Homo sapiens]
1084	SLLVGILSI	KAI2585879.1	25-33 cytochrome b-245 chaperone 1 [Homo sapiens]
1085	FLGIL	KAI2567777.1	52-56 chemerin chemokine-like receptor 1, partial [Homo sapiens]
1086	LYLGIL	KAI2561870.1	101-106 solute carrier organic anion transporter family member 2B1, partial [Homo sapiens]
1087	YLGILTV	AAA36097.1	72-78 omega protein, partial [Homo sapiens]
1088	FLGIL	KAI2567778.1	52-56 chemerin chemokine-like receptor 1, partial [Homo sapiens]
1089	LFLGI	NP_001305843.1	47-51 interleukin-1 receptor antagonist protein isoform 4 [Homo sapiens]
1090	LFLGELS	KAI2591456.1	56-62 immunity related GTPase Q, partial [Homo sapiens]
1091	LFLG	KAI2591456.1	11-14 immunity related GTPase Q, partial [Homo sapiens]
1092	LFLGI	AAH28935.1	83-87 C3orf64 protein [Homo sapiens]
1093	SLLVGILSI	KAI2585880.1	25-33 cytochrome b-245 chaperone 1, partial [Homo sapiens]
1094	SLLVGILSI	EAW89782.1	25-33 chromosome 17 open reading frame 62, isoform CRA_f [Homo sapiens]
1095	SLFLSLSV	EAX06404.1	36-43 hCG2031252, partial [Homo sapiens]
1096	SLFL	EAX06404.1	16-19 hCG2031252, partial [Homo sapiens]
1097	FLGICLPDLSV	KAI4044450.1	45-55 zinc finger protein 880 [Homo sapiens]
1098	FLGICLPDLSV	KAI2592799.1	45-55 zinc finger protein 880 [Homo sapiens]
1099	FLGVLS	KAI2547512.1	99-104 G protein-coupled receptor 85, partial [Homo sapiens]
1100	SLLVGILSI	KAI2585881.1	25-33 cytochrome b-245 chaperone 1, partial [Homo sapiens]
1101	SLLVGILSI	KAI2585882.1	25-33 cytochrome b-245 chaperone 1, partial [Homo sapiens]
1102	FLGICLPDLSV	KAI4044454.1	45-55 zinc finger protein 880 [Homo sapiens]
1103	FLGICLPDLSV	KAI2592802.1	45-55 zinc finger protein 880 [Homo sapiens]
1104	FLGIL	CAA40358.1	27-31 FGF6, partial [Homo sapiens]
1105	SLVFIGIISV	KAI2562296.1	95-104 solute carrier family 36 member 4 [Homo sapiens]
1106	YLGILTV	CAA27230.1	34-40 lambda L-chain C region, partial [Homo sapiens]
1107	FLGIL	KAI2592771.1	46-50 zinc finger protein 836, partial [Homo sapiens]
1108	FLGIL	CAA40359.1	17-21 FGF6, partial [Homo sapiens]
1109	FLGICLPDLSV	AAH58819.1	45-55 LOC400713 protein [Homo sapiens]
1110	FLGICLPDLSV	KAI4044453.1	45-55 zinc finger protein 880 [Homo sapiens]
1111	SLQFLGLLS	EAW88941.1	21-29 hCG2041987, partial [Homo sapiens]
1112	FLGIL	EAW85992.1	36-40 hCG2017267, partial [Homo sapiens]
1113	FLGIL	AFZ94564.1	82-86 MHC class II antigen, partial [Homo sapiens]
1114	FLGIL	NP_001041717.1	40-44 cortexin-3 [Homo sapiens]
1115	FLGIL	EAW62400.1	40-44 hCG1642819, isoform CRA_a [Homo sapiens]
1116	SLLVGILSI	EAW89789.1	25-33 chromosome 17 open reading frame 62, isoform CRA_i [Homo sapiens]
1117	SLLVGILSI	KAI2585884.1	25-33 cytochrome b-245 chaperone 1 [Homo sapiens]
1118	FLGIL	MOL82852.1	9-13 immunoglobulin heavy chain junction region [Homo sapiens]
1119	FLGIL	MBN4361672.1	5-9 immunoglobulin heavy chain junction region [Homo sapiens]
1120	SLFLGKL	MBN4449681.1	4-10 immunoglobulin heavy chain junction region [Homo sapiens]
1121	LFTEPEGLGILS	XP_047274226.1	1561-1572 beta/gamma crystallin domain-containing protein 1 isoform X1 [Homo sapiens]
1122	LFTEPEGLGILS	NP_001358171.1	1535-1546 beta/gamma crystallin domain-containing protein 1 isoform 1 [Homo sapiens]
1123	LFTEPEGLGILS	KAI4019277.1	1535-1546 crystallin beta-gamma domain containing 1 [Homo sapiens]
1124	LFTEPEGLGILS	KAI2543306.1	1535-1546 crystallin beta-gamma domain containing 1 [Homo sapiens]
1125	LGILSI	XP_047296292.1	581-586 myosin-7B isoform X1 [Homo sapiens]
1126	LGILSI	XP_047296293.1	573-578 myosin-7B isoform X2 [Homo sapiens]
1127	LGILSI	XP_006723903.1	573-578 myosin-7B isoform X3 [Homo sapiens]
1128	LGILSI	A7E2Y1.4	573-578 RecName
1129	LGILSI	KAI4005264.1	572-577 myosin heavy chain 7B, partial [Homo sapiens]
1130	LGILSI	KAI2594557.1	572-577 myosin heavy chain 7B, partial [Homo sapiens]
1131	LGILSI	EAW76236.1	531-536 myosin, heavy polypeptide 7B, cardiac muscle, beta, isoform CRA_a [Homo sapiens]
1132	LGILSI	EAW76238.1	523-528 myosin, heavy polypeptide 7B, cardiac muscle, beta, isoform CRA_c [Homo sapiens]
1133	LGILSI	KAI4005263.1	531-536 myosin heavy chain 7B [Homo sapiens]
1134	LGILSI	NP_065935.4	531-536 myosin-7B [Homo sapiens]
1135	LGILSI	XP_047296294.1	528-533 myosin-7B isoform X4 [Homo sapiens]
1136	LGILSI	XP_047296295.1	391-396 myosin-7B isoform X5 [Homo sapiens]
1137	LGILSI	XP_047296296.1	322-327 myosin-7B isoform X6 [Homo sapiens]
1138	LFTEPEGLGILS	EAW48413.1	1127-1138 absent in melanoma 1, isoform CRA_b [Homo sapiens]
1139	LFTEPEGLGILS	NP_001615.2	1127-1138 beta/gamma crystallin domain-containing protein 1 isoform 2 [Homo sapiens]
1140	LFTEPEGLGILS	AAB53791.1	1041-1052 non-lens beta gamma-crystallin like protein, partial [Homo sapiens]
1141	LFLSIL	XP_011528247.1	226-231 meiosis inhibitor protein 1 isoform X1 [Homo sapiens]
1142	FLSIL	XP_011528247.1	575-579 meiosis inhibitor protein 1 isoform X1 [Homo sapiens]
1143	LFLSIL	XP_011528237.1	226-231 meiosis inhibitor protein 1 isoform X2 [Homo sapiens]
1144	FLSIL	XP_011528237.1	575-579 meiosis inhibitor protein 1 isoform X2 [Homo sapiens]
1145	LFLSIL	KAI2598043.1	226-231 meiotic double-stranded break formation protein 1 [Homo sapiens]
1146	FLSIL	KAI2598043.1	575-579 meiotic double-stranded break formation protein 1 [Homo sapiens]
1147	LFLSIL	NP_689726.3	226-231 meiosis inhibitor protein 1 [Homo sapiens]
1148	FLSIL	NP_689726.3	575-579 meiosis inhibitor protein 1 [Homo sapiens]
1149	LFLSIL	XP_011528238.1	226-231 meiosis inhibitor protein 1 isoform X3 [Homo sapiens]
1150	FLSIL	XP_011528238.1	575-579 meiosis inhibitor protein 1 isoform X3 [Homo sapiens]
1151	LFLSIL	XP_011528239.1	226-231 meiosis inhibitor protein 1 isoform X5 [Homo sapiens]
1152	FLSIL	XP_011528239.1	575-579 meiosis inhibitor protein 1 isoform X5 [Homo sapiens]
1153	LFLSIL	XP_016884122.1	226-231 meiosis inhibitor protein 1 isoform X4 [Homo sapiens]
1154	FLSIL	XP_016884122.1	575-579 meiosis inhibitor protein 1 isoform X4 [Homo sapiens]
1155	LFLSIL	XP_011528240.1	226-231 meiosis inhibitor protein 1 isoform X6 [Homo sapiens]
1156	FLSIL	XP_011528240.1	536-540 meiosis inhibitor protein 1 isoform X6 [Homo sapiens]
1157	LFLSIL	XP_011528241.1	226-231 meiosis inhibitor protein 1 isoform X7 [Homo sapiens]
1158	FLSIL	XP_011528241.1	575-579 meiosis inhibitor protein 1 isoform X7 [Homo sapiens]
1159	LFLSIL	XP_011528242.1	226-231 meiosis inhibitor protein 1 isoform X8 [Homo sapiens]
1160	FLSIL	XP_011528242.1	575-579 meiosis inhibitor protein 1 isoform X8 [Homo sapiens]
1161	LFLSIL	XP_011528243.1	226-231 meiosis inhibitor protein 1 isoform X9 [Homo sapiens]
1162	FLSIL	XP_011528243.1	575-579 meiosis inhibitor protein 1 isoform X9 [Homo sapiens]
1163	LFLSIL	XP_011528244.1	162-167 meiosis inhibitor protein 1 isoform X10 [Homo sapiens]
1164	FLSIL	XP_011528244.1	511-515 meiosis inhibitor protein 1 isoform X10 [Homo sapiens]
1165	SLFHSILNV	XP_011521030.1	634-642 BAI1-associated protein 3 isoform X1 [Homo sapiens]
1166	LGIL	XP_011521030.1	239-242 BAI1-associated protein 3 isoform X1 [Homo sapiens]
1167	LFLSIL	XP_011528245.1	226-231 meiosis inhibitor protein 1 isoform X11 [Homo sapiens]
1168	FLSIL	XP_011528245.1	575-579 meiosis inhibitor protein 1 isoform X11 [Homo sapiens]
1169	LFLSIL	XP_011528246.1	226-231 meiosis inhibitor protein 1 isoform X12 [Homo sapiens]
1170	FLSIL	XP_011528246.1	575-579 meiosis inhibitor protein 1 isoform X12 [Homo sapiens]
1171	SLFHSILNV	NP_003924.2	617-625 BAI1-associated protein 3 isoform 1 [Homo sapiens]
1172	LGIL	NP_003924.2	222-225 BAI1-associated protein 3 isoform 1 [Homo sapiens]
1173	SLFHSILNV	AAI04967.1	617-625 BAI1-associated protein 3 [Homo sapiens]
1174	LGIL	AAI04967.1	222-225 BAI1-associated protein 3 [Homo sapiens]
1175	SLFHSILNV	XP_011521031.1	634-642 BAI1-associated protein 3 isoform X2 [Homo sapiens]
1176	LGIL	XP_011521031.1	239-242 BAI1-associated protein 3 isoform X2 [Homo sapiens]
1177	SLFHSILNV	EAW85671.1	599-607 BAI1-associated protein 3, isoform CRA_b [Homo sapiens]
1178	LGIL	EAW85671.1	204-207 BAI1-associated protein 3, isoform CRA_b [Homo sapiens]
1179	SLFHSILNV	NP_001273393.2	599-607 BAI1-associated protein 3 isoform 6 [Homo sapiens]
1180	LGIL	NP_001273393.2	204-207 BAI1-associated protein 3 isoform 6 [Homo sapiens]
1181	SLFHSILNV	KAI2576321.1	599-607 BAI1 associated protein 3 [Homo sapiens]
1182	LGIL	KAI2576321.1	204-207 BAI1 associated protein 3 [Homo sapiens]
1183	SLFHSILNV	KAI2576323.1	582-590 BAI1 associated protein 3 [Homo sapiens]
1184	LGIL	KAI2576323.1	187-190 BAI1 associated protein 3 [Homo sapiens]
1185	SLFHSILNV	BAG61321.1	582-590 unnamed protein product [Homo sapiens]
1186	LGIL	BAG61321.1	187-190 unnamed protein product [Homo sapiens]
1187	SLFHSILNV	NP_001186026.1	582-590 BAI1-associated protein 3 isoform 3 [Homo sapiens]
1188	LGIL	NP_001186026.1	187-190 BAI1-associated protein 3 isoform 3 [Homo sapiens]
1189	SLFHSILNV	XP_011521032.1	634-642 BAI1-associated protein 3 isoform X3 [Homo sapiens]
1190	LGIL	XP_011521032.1	239-242 BAI1-associated protein 3 isoform X3 [Homo sapiens]
1191	LFLSIL	XP_011528248.1	226-231 meiosis inhibitor protein 1 isoform X13 [Homo sapiens]
1192	SLFHSILNV	KAI2576325.1	559-567 BAI1 associated protein 3 [Homo sapiens]
1193	LGIL	KAI2576325.1	164-167 BAI1 associated protein 3 [Homo sapiens]
1194	SLFHSILNV	NP_001186027.1	559-567 BAI1-associated protein 3 isoform 4 [Homo sapiens]
1195	LGIL	NP_001186027.1	164-167 BAI1-associated protein 3 isoform 4 [Homo sapiens]
1196	SLFHSILNV	KAI2576326.1	554-562 BAI1 associated protein 3 [Homo sapiens]
1197	LGIL	KAI2576326.1	159-162 BAI1 associated protein 3 [Homo sapiens]
1198	SLFHSILNV	NP_001186028.1	554-562 BAI1-associated protein 3 isoform 5 [Homo sapiens]
1199	LGIL	NP_001186028.1	159-162 BAI1-associated protein 3 isoform 5 [Homo sapiens]
1200	SLFHSILNV	KAI2576324.1	546-554 BAI1 associated protein 3 [Homo sapiens]
1201	LGIL	KAI2576324.1	187-190 BAI1 associated protein 3 [Homo sapiens]
1202	SLFHSILNV	BAG61353.1	546-554 unnamed protein product [Homo sapiens]
1203	LGIL	BAG61353.1	187-190 unnamed protein product [Homo sapiens]
1204	SLFHSILNV	NP_001186025.1	546-554 BAI1-associated protein 3 isoform 2 [Homo sapiens]
1205	LGIL	NP_001186025.1	187-190 BAI1-associated protein 3 isoform 2 [Homo sapiens]
1206	LFLSIL	XP_011528249.1	226-231 meiosis inhibitor protein 1 isoform X14 [Homo sapiens]
1207	SLFLACVIISILSI	6KKR_A	278-291 human KCC1 structure determined in KCl and detergent GDN [Homo sapiens]
1208	LGIL	6KKR_A	567-570 human KCC1 structure determined in KCl and detergent GDN [Homo sapiens]
1209	LFLSIL	XP_047297116.1	226-231 meiosis inhibitor protein 1 isoform X15 [Homo sapiens]
1210	FLSIL	XP_047297116.1	575-579 meiosis inhibitor protein 1 isoform X15 [Homo sapiens]
1211	SLFLACVIISILSI	NP_001139434.1	280-293 solute carrier family 12 member 4 isoform c [Homo sapiens]
1212	LGIL	NP_001139434.1	569-572 solute carrier family 12 member 4 isoform c [Homo sapiens]
1213	LFLSIL	XP_011528250.1	23-28 meiosis inhibitor protein 1 isoform X16 [Homo sapiens]
1214	FLSIL	XP_011528250.1	372-376 meiosis inhibitor protein 1 isoform X16 [Homo sapiens]
1215	SLFLACVIISILSI	NP_005063.1	278-291 solute carrier family 12 member 4 isoform a [Homo sapiens]
1216	LGIL	NP_005063.1	567-570 solute carrier family 12 member 4 isoform a [Homo sapiens]
1217	SLFLACVIISILSI	NP_001139433.1	278-291 solute carrier family 12 member 4 isoform b [Homo sapiens]
1218	LGIL	NP_001139433.1	567-570 solute carrier family 12 member 4 isoform b [Homo sapiens]
1219	SLFLACVIISILSI	NP_001139435.1	272-285 solute carrier family 12 member 4 isoform d [Homo sapiens]
1220	LGIL	NP_001139435.1	561-564 solute carrier family 12 member 4 isoform d [Homo sapiens]
1221	SLFLACVIISILSI	BAG57291.1	278-291 unnamed protein product [Homo sapiens]
1222	LGIL	BAG57291.1	567-570 unnamed protein product [Homo sapiens]
1223	SLFLACVIISILSI	BAH14786.1	272-285 unnamed protein product [Homo sapiens]
1224	LGIL	BAH14786.1	561-564 unnamed protein product [Homo sapiens]
1225	SLFLACVIISILSI	7AIR_B	260-273 Chain B, Solute carrier family 12 member 4 [Homo sapiens]
1226	LGIL	7AIR_B	549-552 Chain B, Solute carrier family 12 member 4 [Homo sapiens]
1227	SLFLACVIISILSI	7AIP_A	260-273 Chain A, Solute carrier family 12 member 4 [Homo sapiens]
1228	LGIL	7AIP_A	549-552 Chain A, Solute carrier family 12 member 4 [Homo sapiens]
1229	SLFLACVIISILSI	7AIQ_A	260-273 Chain A, Solute carrier family 12 member 4 [Homo sapiens]
1230	LGIL	7AIQ_A	549-552 Chain A, Solute carrier family 12 member 4 [Homo sapiens]
1231	SLFLACVIISILSI	AAC39685.1	278-291 erythroid K
1232	LGIL	AAC39685.1	567-570 erythroid K
1233	SLFLACVIISILSI	NP_001139436.1	247-260 solute carrier family 12 member 4 isoform e [Homo sapiens]
1234	LGIL	NP_001139436.1	536-539 solute carrier family 12 member 4 isoform e [Homo sapiens]
1235	SLFLACVIISILSI	BAG61116.1	247-260 unnamed protein product [Homo sapiens]
1236	LGIL	BAG61116.1	536-539 unnamed protein product [Homo sapiens]
1237	LFLSIL	XP_047297117.1	162-167 meiosis inhibitor protein 1 isoform X17 [Homo sapiens]
